# Supplementary material for: The therapeutic role and potential mechanism of EGCG in obesity-related precocious puberty as determined by integrated metabolomics and network pharmacology
Source: Front Endocrinol (Lausanne). 2023 Jun 2;14:1159657. doi: 10.3389/fendo.2023.1159657 (PMC10272822; doi:10.3389/fendo.2023.1159657)
Supplement: Supplementary Table 1 — A total of 357 EGCG targets. [file Table_1.xlsx]

## Sheet: Sheet1
357 EGCG targets
CES1
TTR
BACE1
HCK
FKBP1A
EPHB4
PIM1
BCHE
MAPK14
FAP
CA2
TREM1
PGR
CHEK1
ESR1
CTSV
AR
GSTP1
CCNA2
HSPA8
PNP
MAPK1
KDR
MAPK10
CASP3
PPARG
PDE4B
THRB
DDX6
ESR2
CASP7
CDK2
CA1
F2
AKR1B1
CTSS
NPR3
CA12
TGFBR2
KIF11
NQO1
MMP13
GSR
CYP19A1
CFB
NR1H2
EGFR
FCAR
ADAM17
HSD17B11
PIK3CG
ESRRG
SRC
MAOB
CTSD
AMY1A
MAPK8
RTN4R
CTSB
AKR1C3
PLK1
MMP3
FNTA
HSP90AA1
HSD17B1
MTAP
SORD
SULT2A1
PDE4D
HSD11B1
GC
DPP4
LCN2
PPP5C
SHBG
NR3C2
LTA4H
PAH
PDE3B
PDPK1
TYMS
NOS3
CLPP
BMP7
RXRA
RORA
CFD
ALB
DHFR
LCK
TYMP
TGFBR1
MIF
CSNK1G2
ANG
PDE5A
F10
MMP8
CTSK
CBR1
PLA2G10
PYGL
IMPA1
IGF1R
AMD1
PRKACA
FGFR1
ADH1B
CHIT1
AZGP1
IMPDH2
PNPO
AKT1
SYK
BCAT2
TNNC1
ISG20
SOD2
C1R
PPARD
LGALS7
CRAT
YARS1
DAPK1
CDA
AKR1C1
DHODH
RHOA
CDK6
ANXA5
FABP4
AMY2A
REN
CSNK2A1
ITK
GSK3B
ABO
CTNNA1
CYP2C9
MTHFD1
HDAC8
SULT2B1
DCK
PPARA
PCK1
MAPKAPK2
RNASE3
PLAU
NCS1
RAC2
MET
APCS
ELANE
MMP9
HK1
PGF
RAB11A
NMNAT1
FGFR2
SERPINA1
ALDH2
PTPN1
MDM2
WAS
SEC14L2
CCNT1
ATOX1
ZAP70
ADH1C
PTPN11
AHCY
F7
NR1H4
RHEB
PARP1
ADH5
GSTA1
FABP5
RNASE4
LGALS2
ADK
RAB5A
JAK3
MAN1B1
HMGCR
SHMT1
HEXB
ARHGAP1
LYZ
MMP12
TTPA
PLAT
BST1
C8G
UCK2
NR1H3
EPHX2
ARF1
GALK1
TPI1
TNK2
PDHB
CCL5
PLA2G2A
FHIT
REG1A
INSR
NOS2
BHMT
THRA
ERBB4
IGF1
ME2
PAPSS1
PNMT
OTC
B3GAT1
TGM3
PRKCQ
FABP6
NR1I2
MMP7
GSTT2B
GPI
AKR1C2
XIAP
ACADM
ACE
SDS
SULT1E1
LDHB
CDK5R1
GALE
HAGH
PADI4
CTSF
RBP4
NR1I3
EPHA2
BLVRB
GNPDA1
FABP3
C1S
SELP
CTSG
KIT
PDK2
NR3C1
APRT
PAK6
LGALS3
ARSA
ACP3
HRAS
JAK2
IL2
SSE1
NQO2
ALDOA
DTYMK
ARG2
FABP7
BIRC7
KYAT1
HPN
SETD7
GCK
CSK
HPRT1
TRAPPC3
FECH
RARG
ST14
ABL1
HINT1
PPCDC
MMP16
HNF4G
CD209
MME
ITGAL
TK1
CRABP2
AKT2
MAPT
DNMT1
DYRK1A
APP
TERT
MMP2
PGD
MMP14
ABCB1
BCL2
STAT1
SQLE
KCNH2
ST3GAL3
FUT7
FUT4
GABRA1
CA3
HIF1A
CA7
CA6
CA9
CA5B
CA5A
PTGS1
ABCG2
CA4
KLK1
KLK2
ABCC1
DNM1
TAS2R31
VEGFA
CA13
GABRA1
CHRNA7
DRD2
ADORA3
SNCA
POLB
SERPINE1
ALPL
YWHAG
HSD17B2
PLA2G5
EIF4A1
PDK1
RAF1
BRAF
MT-ND4
DGAT1
CCR5
CELA1
PREP
TDP1
FFAR1
GLI2
GLI1
CYP1B1
CA14
CDK5R1
ALOX5AP
PLA2G1B
KCNA3
ST6GAL1
WEE1
NFE2L2
CHEK2
BMP1
STAT3
GRM2
AHR
DHFRL1
