# Supplementary material for: The therapeutic role and potential mechanism of EGCG in obesity-related precocious puberty as determined by integrated metabolomics and network pharmacology
Source: Front Endocrinol (Lausanne). 2023 Jun 2;14:1159657. doi: 10.3389/fendo.2023.1159657 (PMC10272822; doi:10.3389/fendo.2023.1159657)
Supplement: Supplementary Table 2 — A total of 153 common targets in "Precocious puberty", "Obesity" and "EGCG". [file Table_2.xlsx]

## Sheet: Sheet1
153 common targets in "Precocious puberty", "Obesity" and "EGCG"
IGF1
CYP19A1
NR3C1
INSR
PPARG
PGR
AR
ESR1
CYP1B1
AHR
MET
ALPL
GSR
ESR2
NQO1
SHBG
MDM2
MAPK8
NFE2L2
MMP2
CCNA2
IGF1R
NR1I3
SOD2
HSD17B1
NR1I2
NOS2
STAT3
BCL2
THRA
MAPK1
CASP3
VEGFA
HIF1A
AKT1
THRB
FABP4
EGFR
TTR
NR3C2
PDE4B
DNMT1
PARP1
KDR
FGFR1
HRAS
PTPN11
GLI2
BRAF
RAF1
HSD11B1
DDX6
FGFR2
REN
TGFBR2
ALB
AKR1C3
AKR1C2
SERPINE1
TGFBR1
MMP14
SERPINA1
KIT
GLI1
NR1H2
F2
AKT2
MAPK14
RAB5A
ACE
CHRNA7
RAB11A
CHIT1
TERT
DRD2
CCL5
NOS3
PRKCQ
MAOB
PDE4D
SRC
MMP9
MMP13
HSD17B2
HMGCR
LCN2
BMP7
IL2
CHEK2
MME
MAPT
ANXA5
PIK3CG
NR1H4
PCK1
F7
GCK
APP
HSP90AA1
YWHAG
MMP7
GC
PLK1
PPARA
NR1H3
DAPK1
MAN1B1
SQLE
RHOA
CDK2
PTGS1
SNCA
STAT1
C1S
CTSD
JAK2
RBP4
ELANE
PRKACA
MMP3
HDAC8
NMNAT1
KIF11
TYMP
DPP4
PTPN1
PLAT
LGALS3
OTC
FABP3
GALE
CDK6
CA4
APRT
ACADM
CTSK
PAH
ALDOA
KCNH2
AKR1B1
CHEK1
CYP2C9
MMP12
ADAM17
RORA
ABCC1
CSK
TK1
POLB
AMY1A
PPARD
ADH1B
EPHX2
