# Supplementary material for: The therapeutic role and potential mechanism of EGCG in obesity-related precocious puberty as determined by integrated metabolomics and network pharmacology
Source: Front Endocrinol (Lausanne). 2023 Jun 2;14:1159657. doi: 10.3389/fendo.2023.1159657 (PMC10272822; doi:10.3389/fendo.2023.1159657)
Supplement: Supplementary Table 3 — Common targets in "Precocious puberty" and "Obesity". [file Table_3.xlsx]

## Sheet: Obesity
DisGeNET(Score>0.1)			CTD(Inference Score>50)			Genecard(Relevance score>1)				Total
Gene	Score_gda		Gene Symbol	Inference Score		Gene Symbol	Relevance score			MC4R
MC4R	1		INS1	189.13		LEP	65.6745			PPARG
PPARG	1		PPARG	186.5		MC4R	63.2241			POMC
POMC	0.9		LEP	186.01		LEPR	51.499			CPE
CPE	0.73		FASN	179.74		PPARG	50.8106			AGRP
AGRP	0.7		ADIPOQ	171.25		POMC	49.5705			SH2B1
SH2B1	0.7		ACACA	166.09		FTO	42.93			LEP
LEP	0.7		CAT	165.15		PCSK1	36.5513			LEPR
LEPR	0.7		IL1B	162.81		UCP3	36.3588			PCSK1
PCSK1	0.7		IGF1	161.9		GHRL	36.0978			ENPP1
ENPP1	0.7		SOD1	160.02		ADRB3	35.9605			SIM1
SIM1	0.7		GPX1	159.83		INS	35.9334			UCP3
UCP3	0.7		SREBF1	159.4		SIM1	34.2588			NR0B2
NR0B2	0.69		TGFB1	159.02		ADIPOQ	29.4586			BBS4
BBS4	0.66		RELA	158.52		GNAS	27.8531			MKKS
MKKS	0.66		FOS	155.95		ADRB2	26.9504			BBS1
BBS1	0.62		PPARA	155.5		ENPP1	26.466			CNR1
CNR1	0.6		CDKN1A	155.32		AGRP	25.9912			CRP
CRP	0.6		TNF	154.96		AOMS1	25.61			ESR1
ESR1	0.6		GSR	152.11		UCP2	25.0425			SIRT3
SIRT3	0.6		INS	151.81		RETN	24.8713			SIRT1
SIRT1	0.6		CPT1A	151.73		LOC101929710	23.3701			HSD11B1
HSD11B1	0.6		NOS2	150.65		CARTPT	23.301			IL6
IL6	0.6		IL6	147.46		CEP19	23.0649			IRS1
IRS1	0.6		CASP3	146.84		PHIP	22.8298			LBP
LBP	0.6		ICAM1	146.03		SH2B1	22.7097			LPL
LPL	0.6		FABP4	145.6		NTRK2	22.4711			CCL2
CCL2	0.6		MAPK3	143.91		MC3R	21.5889			ADIPOQ
ADIPOQ	0.6		MAPK1	143.49		IL6	21.5124			ICAM1
ICAM1	0.59		SOD2	143.1		BBIP1	21.216			CYP2E1
CYP2E1	0.58		NFE2L2	141.65		KIDINS220	20.6787			F2
F2	0.54		BCL2	140.56		AOMS2	20.6551			PMCH
PMCH	0.54		GSK3B	139.71		IGF1	20.2822			ACSL1
ACSL1	0.52		IL10	139.47		DYRK1B	20.0255			FOXO3
FOXO3	0.52		NFKB1	138.66		SDC3	19.6688			GPX3
GPX3	0.52		HMGCR	137.88		NR0B2	19.5936			HK2
HK2	0.52		AKT1	137.76		PRMT7	19.3618			NPY5R
NPY5R	0.52		CEBPA	136.31		TUB	18.9994			CD40
CD40	0.52		CTNNB1	135.48		BDNF	18.6169			HADH
HADH	0.51		PTGS2	134.62		TNF	18.4591			ADRB2
ADRB2	0.5		BAX	133.72		SLC6A14	18.1695			ADRB3
ADRB3	0.5		PPARGC1A	131.6		ADCY3	17.794			GLUL
GLUL	0.5		CCND1	130.75		SCAPER	17.792			APOE
APOE	0.5		PCK1	130.69		HSD11B1	17.6472			INS
INS	0.5		CCL2	130.21		MTTP	17.6423			NPY1R
NPY1R	0.5		INSR	130.15		CRP	17.5074			GHRL
GHRL	0.5		VCAM1	129.64		INPP5E	17.3995			INPP5E
INPP5E	0.5		HMOX1	129.33		BMIQ7	17.3631			TF
TF	0.5		VEGFA	128.81		BRCA2	17.2583			FTO
FTO	0.5		DDIT3	128.79		LEPQTL1	16.9686			NEIL1
NEIL1	0.5		BDNF	128.51		MIR122	16.7855			CARTPT
CARTPT	0.5		CYCS	127.89		MIR143	16.7604			ADCY3
ADCY3	0.49		MAPK8	127.72		BBS1	16.7531			GNAS
GNAS	0.49		PRKCA	127.39		SERPINE1	16.3759			NPC1
NPC1	0.48		ALB	126.93		TTC8	16.3359			PRKAR1A
PRKAR1A	0.46		TP53	126.41		BBS4	16.2594			AHR
AHR	0.45		FAS	126.16		NUDC	16.2535			SDCCAG8
SDCCAG8	0.44		FSHB	125.96		VPS13B	16.2066			MYT1L
MYT1L	0.44		CD36	125.61		BBS2	15.9741			NTRK2
NTRK2	0.44		LDLR	123.2		POLG	15.8294			SDC3
SDC3	0.44		CREB1	122.56		GLDC	15.8121			KCNMA1
KCNMA1	0.43		CYP1A1	122.17		ATP6V0D1-DT	15.7794			RAI1
RAI1	0.42		JUN	122.02		ALMS1	15.7087			MRAP2
MRAP2	0.42		SLC2A4	121.8		GCG	15.4568			BBS9
BBS9	0.42		MMP2	121.26		UCP1	15.3944			BBS2
BBS2	0.42		NFKBIA	120.81		MKKS	15.3693			VPS13B
VPS13B	0.41		SCARB1	119.83		HDAC8	15.2877			AFF4
AFF4	0.41		LPL	119.68		SLC2A4	15.1532			HOXB5
HOXB5	0.41		TH	119.55		CELA2A	15.1447			PACS1
PACS1	0.41		NQO1	119.54		IRS1	15.1265			BBS10
BBS10	0.41		STAR	118.67		DDHD2	15.0705			PHF6
PHF6	0.41		CASP9	118.1		PYY	15.0647			NAMPT
NAMPT	0.4		IFNG	117.56		LPL	14.906			TTC8
TTC8	0.4		AHR	117.38		MAGEL2	14.6542			TMEM18
TMEM18	0.4		BCL2L1	116.62		NPY	14.3873			BBS5
BBS5	0.4		CYP1B1	116.47		BBS10	14.3279			GNPDA2
GNPDA2	0.4		AGT	115.69		SNRPN	14.0522			BBS12
BBS12	0.4		POMC	115.27		PHF6	14.018			DPYD
DPYD	0.4		CYP11A1	115.07		LIPE	13.8683			RMST
RMST	0.4		CYP17A1	114.63		CNR1	13.7574			AKT1
AKT1	0.4		ALPL	113.69		IRAK1BP1	13.6649			FAAH
FAAH	0.4		NPY	112.68		GHR	13.5722			FASN
FASN	0.4		PARP1	112.5		TRAPPC9	13.5593			NEGR1
NEGR1	0.4		SCD1	112.48		INSR	13.515			FGF21
FGF21	0.4		PIK3R1	112.14		PPARGC1A	13.4361			GCG
GCG	0.4		MAPK9	112.03		MEHMO	13.3163			GH1
GH1	0.4		GPT	111.92		BBS7	13.2479			GNB3
GNB3	0.4		NR3C1	111.11		APOB	13.1308			HCRT
HCRT	0.4		PNPLA2	110.69		RIC3	13.0843			HTR2C
HTR2C	0.4		MYC	109.94		MRAP2	13.0714			IGF2
IGF2	0.4		IRS1	108.89		BBS9	12.799			AQP7
AQP7	0.4		STAT3	108.57		LAS1L	12.7882			LDLR
LDLR	0.4		LHB	108.21		DLK1	12.6891			MC3R
MC3R	0.4		ACOX1	107.67		GH1	12.6761			MMP9
MMP9	0.4		DUSP1	107.53		PPARA	12.6353			SERPINE1
SERPINE1	0.4		CEBPB	107.27		GCK	12.621			ANGPTL4
ANGPTL4	0.4		SPP1	107.1		CCK	12.4677			PLIN1
PLIN1	0.4		CXCL8	106.81		TCF7L2	12.4226			PPARA
PPARA	0.4		CYP19A1	106.79		MIR33A	12.4043			PPARD
PPARD	0.4		CASP7	105.04		IRS2	12.3338			MKS1
MKS1	0.4		EGR1	105.02		CPE	12.3218			BBS7
BBS7	0.4		GCLC	104.88		NAMPT	12.3086			PRKCH
PRKCH	0.4		CRP	104.78		APOE	12.3077			PYY
PYY	0.4		CDKN1B	104.68		CYP19A1	12.2714			PTPN1
PTPN1	0.4		NOS3	104.35		BBS5	12.2555			TNF
TNF	0.4		NR0B2	104.28		PTPN1	12.1704			UCP1
UCP1	0.4		TIMP1	103.43		HNF1A	12.164			UCP2
UCP2	0.4		CASP8	103.17		BBS12	12.0586			PNPLA3
PNPLA3	0.4		FOSL1	103		ABCC8	11.9619			ARL6
ARL6	0.4		ACTA2	102.84		GNB3	11.9497			TBC1D1
TBC1D1	0.39		PCNA	102.78		KCNJ11	11.9392			HTR2A
HTR2A	0.39		KDR	102.58		LIPC	11.8772			BCHE
BCHE	0.39		CYP3A4	102.41		HNF4A	11.8715			TUB
TUB	0.39		CYP7A1	102.09		ARL6	11.7486			KCTD15
KCTD15	0.39		COL1A1	101.98		RARRES2	11.5862			HSPA5
HSPA5	0.38		HSPA5	101.9		SHBG	11.5846			MIR21
MIR21	0.38		MPO	101.69		RBP4	11.576			CIDEA
CIDEA	0.37		APOE	101.34		CCL2	11.5379			PPARGC1B
PPARGC1B	0.37		SGK1	101.25		NPAP1	11.2593			ADRB1
ADRB1	0.37		SQSTM1	100.58		HCRT	11.2381			MTCH2
MTCH2	0.37		PRL	100.44		LEPROT	11.2332			GCK
GCK	0.37		HSD3B1	99.68		AKT1	11.2113			PTGS2
PTGS2	0.37		ESR1	99.29		SDCCAG8	11.1119			SREBF1
SREBF1	0.37		TRP53	99.17		FFAR4	11.0623			ALMS1
ALMS1	0.37		GSTP1	99.05		ALB	11.0308			FGFR1
FGFR1	0.36		ABCG2	98.97		BMIQ10	10.9358			SAT1
SAT1	0.36		TLR4	98.52		NOS3	10.9159			TNFRSF1B
TNFRSF1B	0.36		XBP1	98.38		IGFBP1	10.9146			NR1I3
NR1I3	0.36		AKT2	98.1		LMNA	10.8103			CTSS
CTSS	0.35		EGFR	97.95		SNORD116@	10.7413			CYP1B1
CYP1B1	0.35		IGFBP1	97.95		PRKAR1A	10.7204			HMOX1
HMOX1	0.35		IL4	97.72		LZTFL1	10.6212			MIR34A
MIR34A	0.35		ABCA1	97.58		NDN	10.6093			STS
STS	0.35		CYP1A2	97.58		TP53	10.6085			SOD1
SOD1	0.35		G6PD	97.56		ACE	10.5923			TRPV1
TRPV1	0.35		IGF1R	97.52		EIF2S3	10.5742			NR1I2
NR1I2	0.35		APP	97.08		MEG3	10.4408			CD163
CD163	0.35		ACACB	96.82		ESR1	10.3476			CD68
CD68	0.35		GADD45A	96.59		PNPLA3	10.3087			CES1
CES1	0.34		SREBF2	96.38		ASOBS	10.2269			KSR2
KSR2	0.34		CXCL12	96.1		TMEM18	10.1551			ACACB
ACACB	0.34		HMGCS1	95.97		IGFBP3	10.1092			IGFBP2
IGFBP2	0.34		TGFB3	95.82		PNPLA2	10.0585			NHLH2
NHLH2	0.34		SLC2A2	95.78		FABP2	10.0004			SOD2
SOD2	0.34		MAPK14	95.43		PNLIP	9.99963			CTF1
CTF1	0.33		PLIN2	95.19		MAN1B1	9.86511			OGG1
OGG1	0.33		GAPDH	95.1		IFT172	9.84041			PCK1
PCK1	0.33		TTR	95.01		GHRH	9.81803			RAPGEF3
RAPGEF3	0.32		SERPINE1	95		MKRN3	9.80482			GPX1
GPX1	0.32		FN1	94.87		WDPCP	9.76227			ITGAM
ITGAM	0.32		SOCS3	94.87		APOA1	9.72819			ACHE
ACHE	0.32		CCNA2	94.75		PON1	9.69498			SLC22A1
SLC22A1	0.32		NOX4	94.58		CEP290	9.63437			VLDLR
VLDLR	0.32		ANGPTL4	94.45		PPARD	9.59426			CEBPA
CEBPA	0.31		TNFRSF1A	94.37		IL18	9.57305			ADH1B
ADH1B	0.31		NR1D1	94.18		CFAP418	9.56672			PARP1
PARP1	0.31		SLC2A1	94.17		GPT	9.49301			CS
CS	0.31		ABCB1	94.1		MIR21	9.4817			DDIT3
DDIT3	0.31		IDI1	93.98		IL1B	9.37759			ZNF169
ZNF169	0.31		MMP9	93.9		AFF4	9.32802			FCGR3B
FCGR3B	0.31		TRIB3	92.87		PIK3CA	9.28343			FTL
FTL	0.31		CXCL5	92.69		ADIPOR1	9.28288			IDO1
IDO1	0.31		PTEN	92.53		AKT2	9.19503			MIR130B
MIR130B	0.31		GJA1	92.49		APOA5	9.17828			MRC1
MRC1	0.31		MET	92.43		NR3C1	9.16498			PFKFB3
PFKFB3	0.31		CCNB1	92.34		BMIQ8	9.10633			PRKAR2B
PRKAR2B	0.31		CAMK2A	92.31		FGF21	9.07829			TFRC
TFRC	0.31		VNN1	92.31		IFT27	9.00054			CA3
CA3	0.31		IRS2	92.15		FASN	8.985			AKR1C3
AKR1C3	0.31		ABCC2	92.02		IPW	8.94968			ALDH1L1
ALDH1L1	0.3		CXCL1	91.99		OCA2	8.92833			PPARGC1A
PPARGC1A	0.3		CLU	91.78		TRIM32	8.91219			LACTB
LACTB	0.3		IGFBP3	91.65		INSIG2	8.90204			COX7C
COX7C	0.3		DDIT4	91.4		IFT74	8.85293			CPB2
CPB2	0.3		XDH	91.37		PRL	8.80352			APCDD1
APCDD1	0.3		NR1I3	91.07		MFN2	8.79152			PPM1L
PPM1L	0.3		CCNE1	91.05		HERC2	8.76745			CYB5A
CYB5A	0.3		HIF1A	90.87		DPP4	8.7577			ACE
ACE	0.3		CCND2	90.35		FNDC5	8.61546			NQO1
NQO1	0.3		ENO1	90.07		IGF2	8.61479			DRD2
DRD2	0.3		TSC22D3	89.97		CAPN10	8.58367			ECHS1
ECHS1	0.3		CASP1	89.95		FGFR1	8.53363			ABCA1
ABCA1	0.3		DNMT3A	89.42		PTEN	8.5329			EFNB1
EFNB1	0.3		SIRT1	89.34		SCD	8.5038			EP300
EP300	0.3		IL18	89.34		PWRN1	8.49596			ESR2
ESR2	0.3		MAOA	88.92		SNORD115-1	8.49596			ETFDH
ETFDH	0.3		CYP2E1	88.54		ASTN2	8.48942			RAB21
RAB21	0.3		MKI67	88.27		ADIPOR2	8.45979			ZFR2
ZFR2	0.3		TJP1	88.15		FABP4	8.43567			MTOR
MTOR	0.3		MDM2	88.09		H6PD	8.43169			GFPT1
GFPT1	0.3		ACADM	87.99		PDX1	8.42769			GIP
GIP	0.3		FGF2	87.81		PDE11A	8.40874			GLP1R
GLP1R	0.3		KLF4	87.67		PLIN1	8.396			MCHR1
MCHR1	0.3		APOB	87.61		CCDC28B	8.39202			NR3C1
NR3C1	0.3		BAD	87.6		POGZ	8.35597			HMGB2
HMGB2	0.3		RELN	87.46		SNORD116-1	8.35211			ACADM
ACADM	0.3		CCN2	87.38		ARMC5	8.3384			IFNG
IFNG	0.3		LDHA	87.32		CREBBP	8.33643			IL1B
IL1B	0.3		CD14	87.22		DRD2	8.32947			IL10
IL10	0.3		DIO2	87.06		MIR126	8.30939			IL18
IL18	0.3		ATF3	86.96		IAPP	8.30546			LCN2
LCN2	0.3		SQLE	86.75		PDSS1	8.30363			LIPE
LIPE	0.3		DNMT1	86.33		COMT	8.28763			MIR130A
MIR130A	0.3		TIMP3	86.31		USP8	8.2835			MIR184
MIR184	0.3		JUNB	86.24		SREBF1	8.26436			ME1
ME1	0.3		ACSL5	86.17		HNF1B	8.21058			ALDH6A1
ALDH6A1	0.3		COMT	86.07		SLC30A8	8.20845			MMUT
MMUT	0.3		ACHE	85.88		STAT3	8.19972			ZFHX3
ZFHX3	0.3		TNFRSF10B	85.77		SOCS3	8.19632			ACLY
ACLY	0.3		INSIG1	85.58		MTOR	8.18996			NOS3
NOS3	0.3		LIPE	85.45		MKS1	8.18769			NPY
NPY	0.3		HSD11B1	85.43		PAX4	8.18152			NPY2R
NPY2R	0.3		ATF4	85.25		MIR34A	8.1783			NUCB2
NUCB2	0.3		GSTM2	84.96		PWAR1	8.14859			ZBTB7B
ZBTB7B	0.3		NTRK2	84.91		GHSR	8.14633			ADIPOR1
ADIPOR1	0.3		CRH	84.76		C3	8.14037			DCXR
DCXR	0.3		RPS6	84.75		MKRN3-AS1	8.12481			ACP5
ACP5	0.3		MTTP	84.58		WAGRO	8.11464			CYCS
CYCS	0.3		IGFBP2	84.55		NEGR1	8.11418			FGGY
FGGY	0.3		PPARD	84.3		ZDHHC24	8.08778			CYP26B1
CYP26B1	0.3		UCP1	84.03		CETP	8.07549			RARRES2
RARRES2	0.3		GCLM	84.03		CDH23	8.07128			RBP4
RBP4	0.3		SP1	84.02		SIRT1	8.03197			SCD
SCD	0.3		ALDOA	84		GLP1R	8.02401			ATPAF1
ATPAF1	0.3		UCP2	83.77		NPY2R	7.97742			SLC22A3
SLC22A3	0.3		AR	83.71		ICAM1	7.97646			SLC22A2
SLC22A2	0.3		ALDH1A1	83.68		CRH	7.95601			STAT3
STAT3	0.3		GPX4	83.41		PLA2G7	7.93276			TGFB1
TGFB1	0.3		VIM	83.32		NEUROD1	7.91892			TLR4
TLR4	0.3		GSTA4	83.23		CDKAL1	7.91116			UQCRC2
UQCRC2	0.3		NUPR1	83.12		GHRLOS	7.8567			ADIPOR2
ADIPOR2	0.3		FOXO3	83.08		PRDM16	7.84623			AKAP1
AKAP1	0.3		CDK2	83		LOC106728418	7.84439			CASP1
CASP1	0.3		HSPA1B	82.94		NPHP1	7.83972			GAS7
GAS7	0.3		RXRA	82.86		GGT1	7.79695			PEX11A
PEX11A	0.3		PRKACA	82.75		EP300	7.79664			SUCLG2
SUCLG2	0.3		BID	82.74		CD36	7.75956			SUCLA2
SUCLA2	0.3		MTOR	82.69		FAAH	7.73162			APLN
APLN	0.3		TFRC	82.68		ITLN1	7.72517			WNT3A
WNT3A	0.3		CCND3	82.68		SLC2A2	7.69672			SOCS3
SOCS3	0.3		GFAP	82.68		CLOCK	7.58247			SLC16A7
SLC16A7	0.3		PON1	82.58		CACNG2-DT	7.58001			CD36
CD36	0.3		LCN2	82.38		IL10	7.5737			ENTPD6
ENTPD6	0.3		TXNIP	82.38		IGF1R	7.57298			SIRT6
SIRT6	0.29		SC5D	82.18		MCHR1	7.57226			SERPINF1
SERPINF1	0.29		ATP1A1	82.12		MIR29A	7.54888			CPT1A
CPT1A	0.28		ACE	82.02		APOC3	7.4699			SERPINA12
SERPINA12	0.27		DNAJB9	82		SERPINA12	7.44867			DRD4
DRD4	0.27		SMAD2	82		MEGF8	7.39849			STK11
STK11	0.27		NR1I2	81.91		TLR4	7.37945			CCKAR
CCKAR	0.27		STAT1	81.91		HTR2C	7.36416			NR1H4
NR1H4	0.27		CCL3	81.81		VEGFA	7.35419			HP
HP	0.26		ID2	81.64		RAB23	7.33341			RPS6KB1
RPS6KB1	0.26		THBS1	81.56		GNPDA2	7.22687			NMU
NMU	0.25		DHCR7	81.55		AQP7	7.22321			GOT2
GOT2	0.25		CDH1	81.47		LCN2	7.21899			LIPC
LIPC	0.25		CDK4	81.34		INPPL1	7.18438			PRKCB
PRKCB	0.25		SOD3	81.29		PPY	7.18411			C3
C3	0.25		RUNX2	81.19		MIR155	7.18375			CDKN2A
CDKN2A	0.24		CFB	81.09		MLXIPL	7.17955			CST3
CST3	0.24		ATP2A2	80.95		CCL5	7.15792			AKT2
AKT2	0.24		GSTA1	80.94		FMR1	7.08673			IGFBP3
IGFBP3	0.24		CTSD	80.85		AGT	7.08561			AR
AR	0.24		MMP3	80.76		DGAT1	7.08559			NMB
NMB	0.24		MT2A	80.73		ADRB1	7.07154			PNLIP
PNLIP	0.24		EFNA1	80.56		BDNF-AS	7.04603			CCL5
CCL5	0.24		HSP90AA1	80.5		KIF7	7.00713			ANGPTL6
ANGPTL6	0.24		TIMP2	80.4		KCTD15	7.00641			CAV1
CAV1	0.24		ESR2	80.3		F2	7.00308			MFN2
MFN2	0.24		ASNS	80.28		FLT1	6.96151			NR1H3
NR1H3	0.23		TGFB2	80.27		APLN	6.95664			HRH3
HRH3	0.23		TXNRD1	80.24		WT1	6.95556			CRH
CRH	0.23		SOX9	80.23		NR1H4	6.95538			ANKRD26
ANKRD26	0.23		IL33	80.21		AIP	6.92355			NNT
NNT	0.23		IGF2	80.08		PAX6	6.92007			GUCY2C
GUCY2C	0.23		FDFT1	80.08		TRH	6.89161			JAK2
JAK2	0.23		PDK1	80.02		CXCL8	6.88938			ASIP
ASIP	0.23		PKM	79.95		PPARGC1B	6.86641			NPPB
NPPB	0.23		CYBA	79.8		OXT	6.85081			PRLH
PRLH	0.23		ERN1	79.67		NLRP3	6.83855			BCL2
BCL2	0.23		ID3	79.66		NMB	6.80948			SNAP25
SNAP25	0.23		NCF1	79.56		CIDEA	6.77466			TSC1
TSC1	0.23		CDH2	79.43		TBX3	6.76245			AOC3
AOC3	0.23		INSIG2	79.42		GAD2	6.76226			SOCS1
SOCS1	0.23		CYBB	79.32		TLR2	6.724			ALOX12
ALOX12	0.22		IKBKB	79.32		GAL	6.71788			GAPDH
GAPDH	0.22		MT1	79.32		CUL4B	6.71603			GLRX
GLRX	0.22		RB1	79.26		MYT1L	6.70078			HK1
HK1	0.22		CAV1	79.2		IGFBP2	6.65253			IGF1R
IGF1R	0.22		NAMPT	79.1		AHSG	6.63631			SLC27A1
SLC27A1	0.22		GOT1	79.1		ENPP2	6.63482			FADS1
FADS1	0.22		POR	79.09		HDAC4	6.60898			NOS1
NOS1	0.22		EIF2AK3	79.08		ACACB	6.59715			PON2
PON2	0.22		INHBB	79.01		MIR222	6.55358			PRKG1
PRKG1	0.22		CCL5	78.97		CCKAR	6.54464			SREBF2
SREBF2	0.22		MAOB	78.96		MTNR1B	6.52288			NR1H2
NR1H2	0.22		MSMO1	78.96		H19	6.51776			XDH
XDH	0.22		S100A9	78.96		IGF2BP2	6.49861			CRHBP
CRHBP	0.21		DUSP6	78.93		MIR17	6.49319			DCN
DCN	0.21		ALDH9A1	78.81		CTNNB1	6.48372			CFD
CFD	0.21		VLDLR	78.7		NR1H2	6.47127			DRD1
DRD1	0.21		CHUK	78.69		ABCA1	6.46941			GABRA6
GABRA6	0.21		MMP7	78.69		MIR27A	6.44739			PRLHR
PRLHR	0.21		CASP12	78.55		MIR146A	6.44228			HSD11B2
HSD11B2	0.21		JUND	78.5		RTL1	6.44189			ATP5F1B
ATP5F1B	0.21		SMAD3	78.39		CFAP418-AS1	6.40536			KDM3A
KDM3A	0.21		PDK4	78.3		HTR2A	6.40483			PROX1
PROX1	0.21		GPER1	78.21		MMP9	6.38455			BAD
BAD	0.21		TFAP2A	78.21		EDNRA	6.38081			PTPRF
PTPRF	0.21		SRC	78.2		KRTCAP3	6.37618			CCL4
CCL4	0.21		APOA1	78.1		MIR221	6.3397			SDC1
SDC1	0.21		IL2	78.01		NTS	6.33843			TYK2
TYK2	0.21		GRIN1	77.92		ANGPTL4	6.32283			GALP
GALP	0.21		PPP1R3C	77.8		PRKAB1	6.32129			NCOA1
NCOA1	0.21		ACLY	77.77		LPA	6.27394			CDKN1B
CDKN1B	0.2		MIF	77.77		REN	6.24515			ADARB1
ADARB1	0.2		ATF6	77.75		SELE	6.24465			CTSC
CTSC	0.2		SCD	77.69		CYP3A4	6.23395			EHD1
EHD1	0.2		ITGB1	77.62		SLC6A3	6.23005			CPS1
CPS1	0.2		H2AX	77.56		GIP	6.22465			CYP19A1
CYP19A1	0.2		CASP4	77.49		APOA4	6.21124			DEFB1
DEFB1	0.2		CPT2	77.42		GCKR	6.19734			ALB
ALB	0.2		LEPR	77.37		PHF21A	6.19326			FGG
FGG	0.2		UGT1A1	77.35		MTHFR	6.18171			G6PD
G6PD	0.2		ABCC3	77.26		CCL11	6.17054			GIPR
GIPR	0.2		CX3CL1	77.11		NPY5R	6.16105			GJA5
GJA5	0.2		GPX2	77.1		TNFRSF1B	6.13802			PCSK1N
PCSK1N	0.2		C3	77.09		CYP2E1	6.11535			GPR12
GPR12	0.2		ARNTL	76.94		PRKAA2	6.10594			GSTT1
GSTT1	0.2		JAK2	76.85		AHDC1	6.10232			HMGCS1
HMGCS1	0.2		PDGFRA	76.8		AR	6.1018			HTR1B
HTR1B	0.2		CPT1B	76.77		BGLAP	6.09172			APOBEC1
APOBEC1	0.2		PRLR	76.77		SOD2	6.06912			RHOA
RHOA	0.2		BNIP3	76.72		TULP1	6.05756			MAPT
MAPT	0.2		HSPE1	76.61		IL6R	6.05675			KITLG
KITLG	0.2		CD86	76.5		FGFR3	6.00121			MYC
MYC	0.2		NR4A2	76.5		UBE3A	5.97807			MYOD1
MYOD1	0.2		FABP1	76.46		TMEM67	5.96323			MYOG
MYOG	0.2		OGG1	76.37		LCAT	5.94389			NCF2
NCF2	0.2		ANXA1	76.34		CPT1A	5.93363			NDUFB6
NDUFB6	0.2		GSTM1	76.34		MIR223	5.92783			ATP4B
ATP4B	0.2		CBS	76.27		MECP2	5.92017			OTC
OTC	0.2		SNCA	76.27		ACP1	5.91562			OXCT1
OXCT1	0.2		GSTM3	76.21		MT-CYB	5.91119			ATP5F1D
ATP5F1D	0.2		SLC6A6	76.12		ACACA	5.90506			PDE3A
PDE3A	0.2		GPAM	75.94		PDE8B	5.90166			PIK3R1
PIK3R1	0.2		EGF	75.86		GNRH1	5.85131			PRKCD
PRKCD	0.2		EDN1	75.8		VCAM1	5.84473			PRKCI
PRKCI	0.2		MCM2	75.76		MIR125A	5.84341			PLSCR3
PLSCR3	0.2		PTK2	75.69		MC2R	5.83159			GPAM
GPAM	0.2		NCOA1	75.62		PRKCZ	5.8155			RSC1A1
RSC1A1	0.2		FOXO1	75.59		PIK3R1	5.81469			BDNF
BDNF	0.2		NR4A1	75.47		SLC2A1	5.81268			ABCG5
ABCG5	0.2		ACAT2	75.46		PRKAA1	5.78758			SFTPB
SFTPB	0.2		IGFBP4	75.4		PDE4D	5.77705			SFTPA1
SFTPA1	0.2		CDK1	75.35		SST	5.7752			SLC9A3
SLC9A3	0.2		SELE	75.35		ADRA2A	5.76979			SLC10A1
SLC10A1	0.2		ENPP2	75.3		GNAI2	5.73114			AACS
AACS	0.2		ANXA2	75.29		KCNQ1	5.7095			BNIP3
BNIP3	0.2		CYP4A14	75.26		WFS1	5.65837			SRD5A1
SRD5A1	0.2		LCAT	75.26		LDLR	5.6581			STAT4
STAT4	0.2		ADIPOR2	75.23		HIF1A	5.63642			C5AR1
C5AR1	0.2		SLC27A2	75.22		HSD11B2	5.62733			EHMT1
EHMT1	0.2		CD68	75.18		JAK2	5.61829			CAV2
CAV2	0.2		PRKAA1	75.14		ADNP	5.61589			FADD
FADD	0.2		ABCC1	75.01		PTS	5.59228			FAIM2
FAIM2	0.19		PDIA3	74.98		MSTN	5.591			DMD
DMD	0.18		PRKCZ	74.87		AGER	5.59075			BEST1
BEST1	0.18		DPP4	74.83		CFD	5.58818			CTNNB1
CTNNB1	0.17		SLC6A3	74.77		LIPG	5.57562			LMNA
LMNA	0.17		TNFRSF11B	74.77		MIR181A1	5.57109			SEC16B
SEC16B	0.17		HSPB1	74.71		SCARB1	5.56586			COMT
COMT	0.16		SLC6A4	74.67		IL17A	5.53452			ETV5
ETV5	0.16		CEBPD	74.64		TIMP1	5.5337			APPL1
APPL1	0.16		HSD3B2	74.53		SLC6A2	5.52588			PTEN
PTEN	0.16		SERPINB2	74.53		MTCH2	5.50497			HNF1A
HNF1A	0.16		HGF	74.51		PRKACA	5.49532			TFAP2B
TFAP2B	0.16		MAP1LC3B	74.43		SIM1-AS1	5.47753			EGF
EGF	0.15		ARG1	74.4		HBEGF	5.47729			ARG1
ARG1	0.15		PRDX2	74.19		HESX1	5.46606			PRDM16
PRDM16	0.15		CROT	74.15		DRD4	5.45369			NRXN3
NRXN3	0.15		FASLG	74.12		ASIP	5.44859			ATP6AP2
ATP6AP2	0.14		BTG2	74.05		TBX1	5.43175			DUSP6
DUSP6	0.14		FDPS	73.91		CRHR1	5.43172			CADM2
CADM2	0.14		GPX3	73.88		GSTM1	5.42778			HNF4A
HNF4A	0.14		PER1	73.85		CEL	5.40492			MLXIPL
MLXIPL	0.14		HDAC1	73.76		MAOA	5.39343			MAGEL2
MAGEL2	0.14		UBE2C	73.76		CLPS	5.381			MAP2K5
MAP2K5	0.14		NGF	73.73		AOC3	5.34639			RAP1A
RAP1A	0.14		PTPN1	73.69		SERPINA6	5.34509			KISS1R
KISS1R	0.14		SLC22A1	73.64		PLTP	5.34431			H6PD
H6PD	0.14		PRDX1	73.59		PHB1	5.33292			ABCA4
ABCA4	0.13		CXCL10	73.54		PSMD12	5.32886			SETD2
SETD2	0.13		ADGRE1	73.52		FOXC2	5.32643			HLA-DRB1
HLA-DRB1	0.13		FABP3	73.52		FST	5.31306			SOX6
SOX6	0.13		SFRP2	73.52		FADS1	5.30707			MTMR9
MTMR9	0.13		EPHX2	73.5		EMC1	5.26958			TBX1
TBX1	0.13		HSP90B1	73.5		SLC6A4	5.26737			UBE3A
UBE3A	0.13		RAC1	73.5		CNTF	5.26381			HDAC4
HDAC4	0.13		ACOT4	73.48		APPL1	5.26301			CEL
CEL	0.12		BAK1	73.47		LPIN1	5.23938			LINGO2
LINGO2	0.12		CYP2B10	73.38		APC	5.23795			EMD
EMD	0.12		STC2	73.36		HMOX1	5.23172			PDX1
PDX1	0.12		TAC1	73.21		VDR	5.22985			ANOS1
ANOS1	0.12		ACTA1	73.19		SLC17A5	5.22654			MECP2
MECP2	0.12		KRT18	73.14		MMP3	5.22438			NF2
NF2	0.12		MAP2K4	73.11		DIO2	5.2091			PAX6
PAX6	0.12		ARNT	73.1		BMIQ16	5.19625			WWOX
WWOX	0.12		HSPA2	73.03		KNG1	5.19432			WNT4
WNT4	0.12		CHEK2	73.01		TGFB1	5.17854			LZTFL1
LZTFL1	0.12		MMP13	73.01		IL15	5.17717			AHI1
AHI1	0.12		GAL	73		ANGPTL8	5.17084			PROK2
PROK2	0.12		MT2	72.97		CS	5.16979			ABCC8
ABCC8	0.12		E2F1	72.89		MIR127	5.14452			TULP1
TULP1	0.12		SLC3A2	72.89		CEBPA	5.12898			KMT2D
KMT2D	0.12		GCK	72.87		GPD1	5.11762			CUL4B
CUL4B	0.12		GSTA2	72.85		PTH	5.11338			CEP19
CEP19	0.12		ID1	72.77		ARL13B	5.10861			EIF2S3
EIF2S3	0.11		MGLL	72.72		ALOX5	5.10467			ELN
ELN	0.11		NFIL3	72.72		MIR93	5.09311			ARL13B
ARL13B	0.11		CXCL2	72.68		IL4	5.08733			FGFR3
FGFR3	0.11		IL17A	72.65		HFE	5.08685			TRIM32
TRIM32	0.11		CDC20	72.44		CAV1	5.08191			FTSJ1
FTSJ1	0.11		ZFP36	72.44		MIR148A	5.06933			GATA4
GATA4	0.11		CDKN2B	72.39		COA3	5.06068			GLDC
GLDC	0.11		FBXO32	72.39		RPS6KB1	5.0504			KCNJ11
KCNJ11	0.11		CS	72.29		FOXO1	5.04366			NEUROD1
NEUROD1	0.11		SCNN1A	72.29		DCC	5.03839			PAK3
PAK3	0.11		TSKU	72.29		WWOX	5.03119			TNNI3K
TNNI3K	0.11		NR1H4	72.19		NR3C2	5.0204			RAB23
RAB23	0.11		GLUL	72.18		GRP	4.99114			KIDINS220
KIDINS220	0.11		FADS1	72.12		APOA2	4.98774			RPTOR
RPTOR	0.11		SLC27A1	72.07		F7	4.98032			RFC2
RFC2	0.11		HSD17B1	71.95		TBC1D4	4.96586			BLK
BLK	0.11		CALR	71.93		CBS	4.9382			SOX2
SOX2	0.11		TNFRSF1B	71.77		PLIN2	4.93068			SOX3
SOX3	0.11		TPI1	71.77		DGAT2	4.90913			WT1
WT1	0.11		IL1A	71.7		NPY1R	4.90699			HESX1
HESX1	0.11		VTN	71.63		TERT	4.90488			ARNT2
ARNT2	0.11		CP	71.6		THOC2	4.90069			MED12
MED12	0.11		HTR2A	71.46		LOC122094844	4.90049			NR2E3
NR2E3	0.1		HNF4A	71.46		NPPB	4.90018			ZGLP1
ZGLP1	0.1		ACAD11	71.39		HK2	4.89972			GHRLOS
GHRLOS	0.1		OCLN	71.36		MIR22	4.89609			KCNJ18
KCNJ18	0.1		DGAT1	71.35		CPT1B	4.89575			BCDIN3D-AS1
BCDIN3D-AS1	0.1		HSD11B2	71.32		MC1R	4.84292			FPGT-TNNI3K
FPGT-TNNI3K	0.1		NR1H3	71.32		THBS1	4.84117			HUWE1
HUWE1	0.1		AQP1	71.31		NMU	4.83735			LINC01524
LINC01524	0.1		HSP90AB1	71.3		KDM4C	4.83481			SCN1A-AS1
SCN1A-AS1	0.1		EIF2S1	71.25		KISS1	4.83446			TOPORS
TOPORS	0.1		AGTR2	71.2		CNR2	4.83204			APC2
APC2	0.1		ABCB11	71.15		F5	4.8207			SEMA3A
SEMA3A	0.1		CREBBP	71.05		GDF15	4.81698			MERTK
MERTK	0.1		GLRX	71.01		NPR3	4.81388			DEAF1
DEAF1	0.1		UCP3	70.95		SOX3	4.80857			LRRC53
LRRC53	0.1		FGF21	70.93		PLA2G4A	4.79264			PRPF8
PRPF8	0.1		ALDH3A2	70.93		SETD2	4.79158			FARS2
FARS2	0.1		ANXA5	70.91		TRIP12	4.78607			CETP
CETP	0.1		CDKN2A	70.81		SORBS1	4.78574			LINC02465
LINC02465	0.1		PVALB	70.72		EDN1	4.7825			LINC02055
LINC02055	0.1		GADD45B	70.68		RBMX	4.76485			PNPLA6
PNPLA6	0.1		CD80	70.61		DNM1L	4.75568			IFT27
IFT27	0.1		CHEK1	70.57		PPP1R3A	4.7505			MID2
MID2	0.1		PHGDH	70.51		BCHE	4.74609			CRYZL2P-SEC16B
CRYZL2P-SEC16B	0.1		VDAC1	70.28		EGF	4.7396			IL1RAPL1
IL1RAPL1	0.1		AGTR1A	70.25		BLK	4.70463			PNKP
PNKP	0.1		ANPEP	70.25		IRX3	4.70174			NLRP3
NLRP3	0.1		USP2	70.25		IKBKB	4.68906			ADCY9
ADCY9	0.1		MT1A	70.2		RXRA	4.68394			RAB39B
RAB39B	0.1		PRKCE	70.13		NPC1	4.67247			APOA5
APOA5	0.1		GDF15	70.12		TFAP2A	4.66555			CLCN4
CLCN4	0.1		IL12B	70.03		GAPDH	4.65383			CANT1
CANT1	0.1		DLD	69.97		LRP1	4.6525			CNGB1
CNGB1	0.1		PDLIM1	69.97		APOC1	4.64795			CNGA1
CNGA1	0.1		GHR	69.96		PROKR2	4.64621			PROKR2
PROKR2	0.1		SLCO1A4	69.89		PER2	4.64614			ZNF513
ZNF513	0.1		LMNA	69.86		COG2	4.6456			POC5
POC5	0.1		PLD1	69.8		MAPK8IP1	4.61358			HGSNAT
HGSNAT	0.1		KEAP1	69.75		SPEN	4.60889			PTCHD1
PTCHD1	0.1		TGFBR2	69.73		SIGLEC5	4.58712			CRX
CRX	0.1		MAP2	69.7		SLC27A1	4.58648			SOCS2-AS1
SOCS2-AS1	0.1		CXCR4	69.69		BRS3	4.58487			RDH12
RDH12	0.1		XIAP	69.59		SIN3A	4.57791			CTSH
CTSH	0.1		CRYAB	69.49		SELL	4.56695			KLB
KLB	0.1		SHBG	69.49		SIRT2	4.54938			C8orf37
C8orf37	0.1		SLC7A5	69.47		SOX2	4.54792			CYP7A1
CYP7A1	0.1		LSS	69.34		FABP1	4.54439			DGKG
DGKG	0.1		TNFSF10	69.34		KCNH2	4.53739			DCC
DCC	0.1		MCM4	69.33		MCHR2	4.53152			LRRN4
LRRN4	0.1		MFN2	69.33		PMCH	4.53105			ARX
ARX	0.1		TF	69.26		SOCS1	4.53001			DLG3
DLG3	0.1		RPS6KB1	69.22		SREBF2	4.50932			AGER
AGER	0.1		GRIA2	69.19		MYH9	4.50645			DNMT3A
DNMT3A	0.1		ACADL	69.18		IFNG	4.50587			DPP4
DPP4	0.1		DNMT3B	69.18		SMAD4	4.50231			AGT
AGT	0.1		PER2	69.14		FABP3	4.49649			AGTR2
AGTR2	0.1		ATP1B1	69.03		TEMPS	4.48143			EDN1
EDN1	0.1		CSF1R	69.03		MIR23A	4.4808			MEGF8
MEGF8	0.1		RETN	68.99		UCN	4.47321			AHSG
AHSG	0.1		ORM1	68.87		MIR30E	4.46198			ERBB2
ERBB2	0.1		S100A6	68.87		SPP1	4.45863			FABP4
FABP4	0.1		PDGFRB	68.84		HCRTR2	4.45243			FABP2
FABP2	0.1		LPIN1	68.72		NOS1	4.44014			ACSL4
ACSL4	0.1		PNPLA3	68.69		CPT2	4.43348			FAT1
FAT1	0.1		LDHB	68.68		TNFRSF11B	4.43162			JMJD1C
JMJD1C	0.1		VCAN	68.68		SIRT3	4.43157			FGF8
FGF8	0.1		CYP2C29	68.61		BPTF	4.42415			FHL1
FHL1	0.1		CDK6	68.57		RAB39B	4.41992			CNKSR2
CNKSR2	0.1		POU5F1	68.57		MC5R	4.41288			ZNF365
ZNF365	0.1		SLC1A2	68.46		ERBB2	4.39519			SNRNP200
SNRNP200	0.1		HMGB2	68.42		ABCB4	4.39337			FOXO1
FOXO1	0.1		HTR2C	68.42		HP	4.38611			IQSEC2
IQSEC2	0.1		SOCS2	68.42		MIR18A	4.35955			POGZ
POGZ	0.1		CYP1A	68.23		GIPR	4.35573			FLII
FLII	0.1		CST3	68.18		NPR1	4.35468			SYNE2
SYNE2	0.1		AFP	68.1		CLMP	4.35126			DDHD2
DDHD2	0.1		BMP2	68.1		CRHR2	4.34926			RPGRIP1L
RPGRIP1L	0.1		EPHX1	68.02		PLAT	4.34872			TTC28
TTC28	0.1		GSS	67.98		SIRT6	4.34721			SYNE1
SYNE1	0.1		TLR2	67.9		FOXA2	4.34382			ARHGEF18
ARHGEF18	0.1		ATG7	67.86		TRAF3IP1	4.33689			ADNP
ADNP	0.1		GHRL	67.84		CREB1	4.33359			CRB1
CRB1	0.1		CFD	67.69		XBP1	4.33034			ARL2BP
ARL2BP	0.1		EMP1	67.69		HTR1A	4.31868			PDSS1
PDSS1	0.1		CSF2	67.63		CYP21A2	4.30133			FLRT3
FLRT3	0.1		NOTCH1	67.62		ACTB	4.28729			PRPF6
PRPF6	0.1		ME1	67.58		XYLT1	4.28663			FNDC5
FNDC5	0.1		BIRC5	67.53		CEBPB	4.28642			GABPA
GABPA	0.1		CD40	67.51		ATP10A	4.28167			GABRA3
GABRA3	0.1		CIDEA	67.5		HMGA1	4.27055			GABRD
GABRD	0.1		LHCGR	67.5		VWF	4.26366			FSCN2
FSCN2	0.1		HAVCR1	67.4		STEAP4	4.25812			SIN3A
SIN3A	0.1		MVD	67.37		ARNTL	4.2549			NSMF
NSMF	0.1		SLC7A11	67.27		NRXN1	4.25369			COPD
COPD	0.1		CYP3A11	67.15		NCOA3	4.25361			PRPF31
PRPF31	0.1		ALCAM	67.14		NPPA	4.25258			IFT172
IFT172	0.1		EBP	67.14		DNMT3A	4.23125			MYCBP
MYCBP	0.1		RAF1	67.14		CYP1A2	4.2307			TBL2
TBL2	0.1		TPM1	67.14		CAPN5	4.22926			GDI1
GDI1	0.1		MLPH	67.08		IL1R1	4.22491			HS6ST3
HS6ST3	0.1		ALAD	67.02		OTX2	4.22372			RNU1-1
RNU1-1	0.1		TFAM	66.97		SCN1A	4.22339			GHR
GHR	0.1		GRIN2B	66.89		MIR29C	4.21533			GHSR
GHSR	0.1		CD44	66.83		CDKN3	4.21035			RBMX
RBMX	0.1		EZR	66.83		SRC	4.20854			AMY1A
AMY1A	0.1		G0S2	66.83		ARNT2	4.20709			AMY1B
AMY1B	0.1		HYOU1	66.83		RNPC3	4.20509			AMY1C
AMY1C	0.1		BHLHE40	66.76		ALDH2	4.19421			GNAT2
GNAT2	0.1		GGT1	66.69		FSHR	4.18826			GP1BB
GP1BB	0.1		TRAF6	66.63		FABP12	4.18691			TTC28-AS1
TTC28-AS1	0.1		FBXO30	66.62		CENPO	4.18285			CCDC141
CCDC141	0.1		ITGAV	66.62		GFPT1	4.1806			GPT
GPT	0.1		RBP4	66.62		PCSK2	4.17931			GRN
GRN	0.1		TOR3A	66.57		TFAM	4.17783			GTF2I
GTF2I	0.1		TGFBR1	66.55		NIPBL	4.1713			GUCA1B
GUCA1B	0.1		COL1A2	66.54		MGAT1	4.16922			SH3KBP1
SH3KBP1	0.1		IL1RN	66.51		MIR144	4.16431			HCFC1
HCFC1	0.1		GLB1	66.44		FAIM2	4.16265			HIF1A
HIF1A	0.1		ASS1	66.42		SEC16B	4.1594			HLA-DQB1
HLA-DQB1	0.1		SELENOP	66.42		RET	4.15663			HOXB3
HOXB3	0.1		TSC22D1	66.42		IFT88	4.14962			APOA1
APOA1	0.1		PRKCD	66.3		KLF11	4.14892			IAPP
IAPP	0.1		DNM1L	66.28		LIF	4.12918			APOB
APOB	0.1		ITGB3	66.28		PLIN3	4.12884			FFAR4
FFAR4	0.1		AXIN2	66.27		GPBAR1	4.12737			IDH3A
IDH3A	0.1		GADD45G	66.26		MAPK1	4.12371			IDH3B
IDH3B	0.1		SESN2	66.26		ESRRA	4.09622			EYS
EYS	0.1		EIF2A	66.24		FTSJ1	4.08961			ZNF81
ZNF81	0.1		CLDN1	66.14		GCGR	4.08422			IGF1
IGF1	0.1		HES1	66.14		TRPV1	4.08348			APP
APP	0.1		CCNB2	66.12		H2AC18	4.08099			APRT
APRT	0.1		PGR	66.12		SOD1	4.07518			KLK3
KLK3	0.1		BACE1	66.1		MTFMT	4.07445			IL1A
IL1A	0.1		HSPD1	66.06		UCN2	4.07422			IL1RN
IL1RN	0.1		HBEGF	66.01		FBN1	4.06511			IL6R
IL6R	0.1		SYP	65.98		IGF2R	4.05978			CXCL8
CXCL8	0.1		TAT	65.94		FBXO11	4.05048			IL17A
IL17A	0.1		HSD17B10	65.86		NFKB1	4.04526			IMPDH1
IMPDH1	0.1		GSTO1	65.83		NRF1	4.04022			INSR
INSR	0.1		NGFR	65.83		ACSL1	4.03313			ACADVL
ACADVL	0.1		LYZ	65.74		PTPN11	4.03286			ITPR3
ITPR3	0.1		DGAT2	65.68		OTOP1	4.02095			KIF7
KIF7	0.1		HSD17B4	65.68		TFRC	4.00299			CERKL
CERKL	0.1		PLAUR	65.68		ELP4	3.99759			LHFPL3
LHFPL3	0.1		STMN1	65.65		PRKG1	3.96713			KCNH2
KCNH2	0.1		FADS2	65.61		TP53INP2	3.96527			PCARE
PCARE	0.1		LIPG	65.6		PDE3B	3.96124			FEZF1
FEZF1	0.1		ERBB2	65.59		JUN	3.95959			USP27X
USP27X	0.1		F3	65.59		G6PC1	3.95896			LIMK1
LIMK1	0.1		ABHD2	65.53		STAT1	3.95442			EML6
EML6	0.1		BOK	65.53		MIR27B	3.95309			LINC01122
LINC01122	0.1		PNRC1	65.53		MMP2	3.94544			CASC15
CASC15	0.1		EIF4EBP1	65.49		AKR1C3	3.93572			ARL3
ARL3	0.1		DDX17	65.48		KMT2D	3.93536			HOXB-AS3
HOXB-AS3	0.1		HSPA1A	65.41		ADORA1	3.93232			SMAD4
SMAD4	0.1		TOP2A	65.33		MIR141	3.93096			MAK
MAK	0.1		GNA12	65.32		SLC10A7	3.92526			ARVCF
ARVCF	0.1		PDGFRL	65.32		MIR4713HG	3.92279			MFAP1
MFAP1	0.1		CYP11B1	65.3		TBX3-AS1	3.92279			NR3C2
NR3C2	0.1		TNFRSF21	65.3		PIRC66	3.92279			MOG
MOG	0.1		BCL2L11	65.29		PCOS1	3.92279			MTHFR
MTHFR	0.1		MRC1	65.27		LOC107982234	3.92279			MYH9
MYH9	0.1		ECH1	65.24		DEL11P13	3.92279			NCAM2
NCAM2	0.1		TIPARP	65.24		GRIA4	3.92093			RERE
RERE	0.1		CRY1	65.11		DIXDC1	3.92093			NEK2
NEK2	0.1		ITPR3	65.11		RSRC2	3.92093			NFE2L2
NFE2L2	0.1		APOA4	65.1		PCNT	3.91658			NINJ1
NINJ1	0.1		NFKB2	64.95		PRLHR	3.91602			NPHP1
NPHP1	0.1		SULT1A1	64.95		STX16	3.91155			NRL
NRL	0.1		CHGA	64.84		HRH3	3.90858			BDNF-AS
BDNF-AS	0.1		FOSB	64.82		HLA-DRB1	3.89342			SCAPER
SCAPER	0.1		ALDH2	64.81		OFD1	3.88954			OTX2
OTX2	0.1		PIM1	64.81		TCF20	3.88644			P2RY11
P2RY11	0.1		S100B	64.79		SNHG11	3.88262			PAX4
PAX4	0.1		OGDH	64.75		PROK2	3.88162			PAX5
PAX5	0.1		CDC25C	64.7		UBL5	3.87905			IMPG2
IMPG2	0.1		PRKCB	64.7		RAI1	3.87583			PCDH9
PCDH9	0.1		S100A8	64.7		ADRA2B	3.86437			WDPCP
WDPCP	0.1		CYP26A1	64.69		HBA1	3.86042			INSIG2
INSIG2	0.1		TDO2	64.69		NMUR2	3.85955			NIN
NIN	0.1		CLOCK	64.6		FABP5	3.84686			PDE4D
PDE4D	0.1		TBC1D4	64.6		ETV5	3.84021			PDE6A
PDE6A	0.1		ATG5	64.56		TGFBR2	3.83178			PDE6G
PDE6G	0.1		CA2	64.56		BRAF	3.83077			PDGFB
PDGFB	0.1		MME	64.53		CTSK	3.83009			PDE6B
PDE6B	0.1		NR3C2	64.53		SLC2A3	3.82621			SUFU
SUFU	0.1		NRXN1	64.49		MIR373	3.82158			PIK3CA
PIK3CA	0.1		CFLAR	64.47		AKR1C2	3.81723			PIK3CB
PIK3CB	0.1		DLG4	64.39		GLI2	3.81344			PIK3CD
PIK3CD	0.1		EEF2	64.39		MIR200A	3.80469			PIK3CG
PIK3CG	0.1		EPCAM	64.39		PNPLA6	3.80246			PLG
PLG	0.1		MAP2K6	64.39		PRODH	3.79487			POLG
POLG	0.1		TAGLN2	64.39		GALP	3.79374			PON1
PON1	0.1		TSHB	64.39		CRB1	3.7936			PRMT7
PRMT7	0.1		CASP2	64.31		ACSL4	3.77778			POU3F4
POU3F4	0.1		DUSP5	64.31		MYO7A	3.76812			UGT1A10
UGT1A10	0.1		FGF1	64.31		CCND1	3.76398			UGT1A8
UGT1A8	0.1		HMGB1	64.31		HMGA2	3.75971			UGT1A7
UGT1A7	0.1		MYOF	64.29		SAG	3.75374			UGT1A6
UGT1A6	0.1		NRP1	64.25		CASP8	3.75075			UGT1A5
UGT1A5	0.1		SRXN1	64.21		MIR142	3.74358			ATRX
ATRX	0.1		WFS1	64.18		PCSK1N	3.74303			UGT1A9
UGT1A9	0.1		ITGA5	64.16		CDKN2A	3.74164			UGT1A4
UGT1A4	0.1		TPM4	64.16		AKR1B1	3.74084			UGT1A1
UGT1A1	0.1		BECN1	64.15		AHI1	3.73817			UGT1A3
UGT1A3	0.1		MMP1	64.15		SGK1	3.73451			IL17RD
IL17RD	0.1		B2M	64.11		LIPA	3.73314			CNNM2
CNNM2	0.1		GSN	64.11		SMARCB1	3.7327			PHIP
PHIP	0.1		TUBB3	64.11		GNAS-AS1	3.72953			PRKAA1
PRKAA1	0.1		GOT2	64.09		SHOX	3.72424			POMGNT1
POMGNT1	0.1		IFIH1	64.09		GATA3	3.7142			PRKAA2
PRKAA2	0.1		PPP1R15A	64.08		CDKN2B	3.71181			CHD7
CHD7	0.1		HMGCS2	64.06		CCKBR	3.69942			PRKAB1
PRKAB1	0.1		MBP	64.06		NPB	3.69808			WDR11
WDR11	0.1		CISH	64.04		AHR	3.67704			ERMARD
ERMARD	0.1		PRKAA2	64.04		MIR10B	3.6653			SPATA7
SPATA7	0.1		SLC18A2	64		BSCL2	3.6617			KIZ
KIZ	0.1		NDRG1	63.97		SPX	3.65658			ANGPTL8
ANGPTL8	0.1		CDH11	63.9		USF1	3.65569			MAPK1
MAPK1	0.1		NFE2L1	63.9		MIR103A1	3.65568			KLHL7
KLHL7	0.1		F2	63.87		INS-IGF2	3.65124			MAPK8
MAPK8	0.1		PTGES	63.83		IQSEC2	3.65003			PRL
PRL	0.1		DECR1	63.7		GPAM	3.64757			RETN
RETN	0.1		PKLR	63.69		GPRC6A	3.64088			MRPS22
MRPS22	0.1		POLB	63.68		IL1RN	3.64086			PNPLA2
PNPLA2	0.1		ADIPOR1	63.59		GPD2	3.63862			PTH
PTH	0.1		CAPN1	63.55		SYNE2	3.63641			HACE1
HACE1	0.1		CTSB	63.46		HLA-DQB1	3.63356			KIAA1549
KIAA1549	0.1		GSTM6	63.46		EGFR	3.6321			SLC7A14
SLC7A14	0.1		LITAF	63.4		SIRT4	3.6186			SUGP1
SUGP1	0.1		ACTB	63.36		IGFALS	3.61843			HAMP
HAMP	0.1		VDR	63.35		MIF	3.61058			PTX3
PTX3	0.1		TFF1	63.32		CYP7A1	3.60565			RAP1B
RAP1B	0.1		CKS1B	63.31		HSD17B1	3.60526			RBP3
RBP3	0.1		FGFR1	63.29		AGTR1	3.60032			PRPH2
PRPH2	0.1		CYP2C9	63.26		ATM	3.59904			REN
REN	0.1		GSK3A	63.23		ACADM	3.57322			RGR
RGR	0.1		TGFA	63.2		PC	3.57277			RHO
RHO	0.1		ITGAM	63.16		BCDIN3D	3.56858			RLBP1
RLBP1	0.1		PCK2	63.16		PTX3	3.56687			AGBL5
AGBL5	0.1		GDF10	63.13		CISH	3.56536			ROM1
ROM1	0.1		RGS2	63.08		TIMP2	3.56041			RP9
RP9	0.1		GSTT1	63.06		FFAR2	3.55993			RP1
RP1	0.1		HACL1	63.02		FAS	3.55924			RP2
RP2	0.1		MYLK	63.02		CEP164	3.55813			RPGR
RPGR	0.1		PRNP	63.02		AGTR2	3.55336			RPE65
RPE65	0.1		SLC40A1	63.02		ERCC2	3.54383			RPS6KA3
RPS6KA3	0.1		SLC16A1	62.89		ZPR1	3.54082			RREB1
RREB1	0.1		MAP1B	62.86		MIR200C	3.53465			SAG
SAG	0.1		CYP8B1	62.8		RP1L1	3.52492			BGLAP
BGLAP	0.1		ENC1	62.76		ATRX	3.52194			SCN1A
SCN1A	0.1		COL6A3	62.74		STAR	3.51977			CXorf56
CXorf56	0.1		DCLK1	62.74		POU3F4	3.51582			SEMA4A
SEMA4A	0.1		G6PC	62.74		IL13	3.50937			NSD1
NSD1	0.1		F2R	62.63		MIR342	3.50873			SHBG
SHBG	0.1		LPGAT1	62.63		CTNNBL1	3.50018			SHOX
SHOX	0.1		SLC1A3	62.53		SLC7A7	3.49661			SKI
SKI	0.1		IL13	62.47		XRCC4	3.49661			UPF3B
UPF3B	0.1		PNKD	62.39		WAC	3.49661			RSRC2
RSRC2	0.1		ABCC5	62.37		STAT5A	3.49432			SLC2A4
SLC2A4	0.1		ACSM3	62.37		BRCA1	3.48336			SLC5A2
SLC5A2	0.1		BIRC2	62.37		SNHG14	3.48258			SLC6A4
SLC6A4	0.1		HDAC2	62.37		MRXS7	3.48229			SLC8A1
SLC8A1	0.1		RAD51	62.37		RORC	3.4812			SMARCB1
SMARCB1	0.1		IL12A	62.27		SLC27A3	3.47711			SOX10
SOX10	0.1		ACOT2	62.21		MIR140	3.4765			SPP1
SPP1	0.1		CPE	62.19		NR5A1	3.46769			BRAF
BRAF	0.1		ACTN2	62.14		SIRT7	3.46351			SRY
SRY	0.1		FLT1	62.14		RAD21	3.46237			BRCA2
BRCA2	0.1		LOX	62.14		CYP11A1	3.46082			BRS3
BRS3	0.1		EGR2	62.11		RPGR	3.4577			SYP
SYP	0.1		HSPA8	62.1		KRAS	3.4504			TACR3
TACR3	0.1		NDUFB3	62.1		DMD	3.43435			TAF1
TAF1	0.1		BMP7	62.05		BAIAP2L1	3.42393			TBCE
TBCE	0.1		CYP4A10	62		MET	3.42153			TBX3
TBX3	0.1		ATM	61.99		RHOA	3.41198			TCF7L2
TCF7L2	0.1		CCL7	61.99		MIR100	3.41019			TCOF1
TCOF1	0.1		IL5	61.99		RPGRIP1L	3.40103			TSPAN7
TSPAN7	0.1		S100A4	61.99		CFH	3.39835			TP53
TP53	0.1		TAGLN	61.91		HHEX	3.39593			HIRA
HIRA	0.1		USP4	61.9		DUPXQ27.3Q28	3.39347			TNFSF4
TNFSF4	0.1		THRA	61.89		DEL13Q33Q34	3.39347			UFD1
UFD1	0.1		IRF1	61.86		ESR2	3.3923			USH2A
USH2A	0.1		ITPR1	61.86		RPS6KA3	3.38844			CLRN1
CLRN1	0.1		NCAM1	61.83		SMARCE1	3.3872			KDM6A
KDM6A	0.1		ATP7B	61.73		MIR483	3.38345			VDR
VDR	0.1		ACADVL	61.65		MBOAT4	3.38014			VEGFA
VEGFA	0.1		COTL1	61.65		NRXN3	3.37395			CLIP2
CLIP2	0.1		PGF	61.65		PTGS2	3.36153			ZNF711
ZNF711	0.1		EP300	61.61		CDKN1C	3.34599			ZNF41
ZNF41	0.1		A2M	61.61		PTPN2	3.33749			CA4
CA4	0.1		MAP2K2	61.61		IFT140	3.33743			PRCD
PRCD	0.1		NFATC1	61.57		SERPINA3	3.32997			CACNA1S
CACNA1S	0.1		RAPGEF3	61.54		MIR657	3.3232			CCDC28B
CCDC28B	0.1		TGFBI	61.52		NIDDM4	3.3232			TMEM43
TMEM43	0.1		KRT8	61.46		GATA4	3.31896			IRX3
IRX3	0.1		AK4	61.42		ANGPTL6	3.31413			STEAP4
STEAP4	0.1		SPTBN1	61.42		MIR423	3.31208			ZNF408
ZNF408	0.1		HP	61.39		STX1A	3.31053			ALG13
ALG13	0.1		DEPTOR	61.35		WNT4	3.30873			RABEP2
RABEP2	0.1		IRF3	61.35		SUFU	3.30479			DHDDS
DHDDS	0.1		MAPT	61.33		ITGAM	3.27885			GLRA3
GLRA3	0.1		ACSL4	61.27		TFAP2B	3.2681			IFT74
IFT74	0.1		CIDEC	61.27		DEAF1	3.26526			CEP290
CEP290	0.1		PRSS23	61.27		CIDEC	3.26254			SPG11
SPG11	0.1		SLC17A6	61.27		PDE5A	3.26138			ALPK1
ALPK1	0.1		ABCB1B	61.24		CD5L	3.26078			IFT88
IFT88	0.1		APAF1	61.24		CAT	3.25918			SPRY4
SPRY4	0.1		IGFBP5	61.24		MT-ATP6	3.25725			LAS1L
LAS1L	0.1		INHA	61.19		ACOT11	3.25423			USP9X
USP9X	0.1		PSAT1	61.12		STAT5B	3.25186			TRAPPC9
TRAPPC9	0.1		SLC6A2	61.12		ROM1	3.24759			FAM161A
FAM161A	0.1		RGS16	61.11		NOS2	3.24667			CCDC77
CCDC77	0.1		MAP2K1	61.05		MIR378A	3.22974			KLF11
KLF11	0.1		AKR1B1	61.02		MIR199A1	3.22783			SLC9A7
SLC9A7	0.1		ELOVL3	60.97		TXNRD2	3.22607			OFD1
OFD1	0.1		CCNA1	60.78		DYNC2I2	3.22118			KCNAB2
KCNAB2	0.1		MAP2K3	60.78		MIR196A1	3.22016			SHANK3
SHANK3	0.1		NDUFS1	60.78		SELP	3.22015			IRS2
IRS2	0.1		DYNLL1	60.76		MYD88	3.21361			DGAT1
DGAT1	0.1		RXRB	60.76		SYP	3.20066			FGF17
FGF17	0.1		BHMT	60.66		SMC1A	3.20041			PROM1
PROM1	0.1		PTGS1	60.6		SMC3	3.20041			CCK
CCK	0.1		HSPA9	60.58		CCR6	3.1977			BAZ1B
BAZ1B	0.1		SLC2A3	60.52		ZNF41	3.19618			AIP
AIP	0.1		COL3A1	60.51		ZNF81	3.19618			USP8
USP8	0.1		SLC13A2	60.51		KDM6A	3.19496			TMEM67
TMEM67	0.1		BAG3	60.44		SDHB	3.19049			PRPF4
PRPF4	0.1		IRF7	60.44		MT-RNR1	3.18918			PRPF3
PRPF3	0.1		SLCO2A1	60.37		RAB6A	3.18825			CDHR1
CDHR1	0.1		NFKBIB	60.36		GABRG3	3.18719			LRAT
LRAT	0.1		WNT3A	60.29		TNFRSF1A	3.18562			BBIP1
BBIP1	0.1		SFRP1	60.28		MLKL	3.18388			REEP6
REEP6	0.1		IL1R1	60.26		SRD5A1	3.178			NRXN1
NRXN1	0.1		DAPK1	60.22		CREB3L3	3.17159			HS6ST1
HS6ST1	0.1		S100A11	60.22		AMH	3.17059			ARHGEF6
ARHGEF6	0.1		SFPQ	60.22		S100A9	3.16646			GDF15
GDF15	0.1		SPHK1	60.22		NEK2	3.16623			GTF2IRD1
GTF2IRD1	0.1		ADORA1	60.18		ADIRF	3.16606			CLOCK
CLOCK	0.1		CDKN1C	60.18		NR1I3	3.14911			SEC24C
SEC24C	0.1		TSPO	60.18		MIR30A	3.14714			IFT140
IFT140	0.1		PRKAR2B	60.08		PAGR1	3.1422			FRMPD4
FRMPD4	0.1		ITIH3	60.08		EHMT1	3.1378			DHX38
DHX38	0.1		EIF4E	60.07		NUCB2	3.1305			TRIM66
TRIM66	0.1		FKBP5	60.05		CCR3	3.13022			FGF19
FGF19	0.1		THRB	59.98		FGF8	3.12586			INS1
ZBTB7C	0.09		PITPNC1	59.95		MEN1	3.11496			ACACA
GCKR	0.09		VASP	59.95		MIR106A	3.10645			CAT
MSTN	0.09		CTH	59.94		BUD13	3.09023			RELA
LPA	0.09		CD9	59.93		PCSK9	3.08595			FOS
ARSA	0.09		FBP1	59.93		CACNA1H	3.07672			CDKN1A
MPO	0.09		FOXM1	59.93		MIR16-2	3.07546			GSR
NNMT	0.09		KIF11	59.93		ICOSLG	3.06884			NOS2
BAAT	0.09		CFTR	59.86		HGF	3.06445			CASP3
SORT1	0.09		CYP26B1	59.79		PPIG	3.06257			MAPK3
CIDEC	0.09		ETS2	59.79		LOC110806262	3.06136			GSK3B
SPARC	0.09		LGALS1	59.79		LIPF	3.06114			NFKB1
SPX	0.09		ZBTB16	59.79		PRPF8	3.05662			HMGCR
IL33	0.09		CDC25B	59.78		MIR128-1	3.05204			BAX
CMKLR1	0.08		ANXA3	59.67		INSL3	3.04342			CCND1
GPBAR1	0.08		CLDN4	59.64		SFRP5	3.0434			VCAM1
GRK2	0.08		CDH13	59.62		SPATA7	3.04245			PRKCA
EDNRA	0.08		FOXA2	59.62		SLC5A1	3.03959			FAS
LPIN1	0.08		GNRH1	59.62		MLN	3.03682			FSHB
GAD2	0.08		NPPA	59.53		OGG1	3.03324			CREB1
GCGR	0.08		APOC3	59.46		SAA1	3.01759			CYP1A1
APOA2	0.08		ITGA2	59.46		ZNF711	3.01693			JUN
APOC3	0.08		NME1	59.46		SEMA3A	3.01649			MMP2
MIR122	0.08		NRXN3	59.45		BRD4	3.01277			NFKBIA
MIR155	0.08		FSHR	59.44		FHIT	2.99953			SCARB1
MAOA	0.08		SMC4	59.44		NFE2L2	2.99569			TH
PHB	0.08		YWHAB	59.44		ERCC6	2.99391			STAR
CHDH	0.08		SCD2	59.43		MIR145	2.99224			CASP9
AZGP1	0.08		AVP	59.36		ETFDH	2.98541			BCL2L1
ACKR3	0.08		PCSK9	59.31		PDGFB	2.97979			CYP11A1
SFRP5	0.08		COL4A1	59.29		NKAP	2.97857			CYP17A1
SI	0.08		CDKN2C	59.22		CD4	2.97712			ALPL
CASR	0.08		UHRF1	59.22		MAPK8	2.97587			SCD1
MGAM	0.08		YWHAQ	59.22		MT-TL1	2.95925			MAPK9
CD59	0.08		ELOVL6	59.16		LINC00237	2.95496			LHB
CXCR6	0.07		GRIN2A	59.16		CP	2.95176			ACOX1
GPR151	0.07		HSD17B3	59.15		PRKN	2.94839			DUSP1
CPT2	0.07		RSAD2	59.15		ERCC1	2.94749			CEBPB
NRG4	0.07		SLC25A20	59.15		HMGB1	2.94507			CASP7
ADRA1A	0.07		PMEPA1	59.08		LOC110973015	2.94289			EGR1
ADRA2B	0.07		ALAS1	59.04		IL1RAPL2	2.94049			GCLC
AGTR1	0.07		ELL2	59.02		ZBTB20	2.93797			TIMP1
EPO	0.07		NT5E	58.94		RLBP1	2.93792			CASP8
FBN1	0.07		PRKN	58.94		BEST1	2.93792			FOSL1
SIRT2	0.07		HAMP	58.92		IL1A	2.93434			ACTA2
PCSK9	0.07		H19	58.9		MSH2	2.92734			PCNA
AMH	0.07		NR5A1	58.9		EMD	2.92552			KDR
GPR42	0.07		MGMT	58.81		P4HTM	2.92552			CYP3A4
IL15	0.07		CCNG1	58.8		NF2	2.92503			COL1A1
ENHO	0.07		ENOX2	58.8		RPE65	2.9247			MPO
LGALS3	0.07		IFNGR1	58.73		NEUROG3	2.92278			SGK1
MIR146A	0.07		PLEKHB1	58.72		PRPH2	2.92178			SQSTM1
MME	0.07		SDS	58.72		INHBB	2.91511			HSD3B1
MMP2	0.07		KNG1	58.69		FAH	2.91104			TRP53
CDKAL1	0.07		LBP	58.68		FGF19	2.90844			GSTP1
LGR6	0.07		COX1	58.67		PGR	2.90753			ABCG2
MBOAT4	0.07		NR4A3	58.67		FOXP1	2.9037			XBP1
TNMD	0.07		TMPRSS2	58.67		LRP5	2.89506			EGFR
SSTR4	0.07		CCN1	58.61		SMARCA4	2.89477			IGFBP1
THBS1	0.07		MAPK13	58.61		AZGP1	2.89409			IL4
TNFRSF1A	0.07		MYD88	58.61		MERTK	2.8908			CYP1A2
CAT	0.07		PMVK	58.61		IMPDH1	2.8908			GADD45A
LPAR2	0.07		RAMP1	58.61		RHO	2.8908			CXCL12
KHDRBS1	0.06		CKB	58.55		LRAT	2.8908			TGFB3
ADAMTS13	0.06		PLK2	58.55		TSPAN7	2.8908			SLC2A2
CAPN10	0.06		CYP7B1	58.53		USH2A	2.8908			MAPK14
NISCH	0.06		GAD1	58.53		EYS	2.8908			PLIN2
MGLL	0.06		TPH2	58.53		ADM	2.88999			TTR
C1QTNF5	0.06		IDH2	58.47		PM20D1	2.88908			FN1
MRGPRX3	0.06		CCNG2	58.43		GAST	2.8885			CCNA2
MRGPRX4	0.06		HPGD	58.4		TNMD	2.8867			NOX4
MAPK14	0.06		PRDX6	58.4		MIR212	2.87337			TNFRSF1A
CXADR	0.06		CAMK2B	58.38		MIR28	2.87337			NR1D1
OXER1	0.06		CYP4A12A	58.38		GSTP1	2.8729			SLC2A1
DIO2	0.06		FABP7	58.38		PAH	2.86809			ABCB1
EGFR	0.06		GPD1	58.38		LTA	2.86456			IDI1
F5	0.06		HSD17B2	58.38		FGF23	2.86083			TRIB3
GPRC6A	0.06		NFIX	58.38		KCNQ1OT1	2.8574			CXCL5
ANGPTL2	0.06		GATA4	58.26		NR1H3	2.85482			GJA1
LPAR3	0.06		SLC22A5	58.26		PRKCH	2.85309			MET
MRGPRX1	0.06		SLCO2B1	58.26		TM6SF2	2.85196			CCNB1
IL37	0.06		SPARCL1	58.26		MPO	2.85018			CAMK2A
ANPEP	0.06		ANP32A	58.21		MIR106B	2.84338			VNN1
GOLGA6A	0.06		CYB5R3	58.04		MIR200B	2.84338			ABCC2
ITGAX	0.06		FGFR4	58.04		TBL2	2.84101			CXCL1
LECT2	0.06		HIPK2	58.04		MACORIS	2.83917			CLU
MIR221	0.06		SRSF7	58.04		CA4	2.8379			DDIT4
MIR27A	0.06		GPM6A	58.03		RNF6	2.83484			CCNE1
VN1R17P	0.06		BCL10	58.02		LZTS1	2.83484			CCND2
GPR166P	0.06		CTNNAL1	58.02		DLEC1	2.83484			ENO1
NTS	0.06		GALE	58.02		CRNN	2.83484			TSC22D3
TNFRSF11B	0.06		CDC6	58		DELXQ21	2.83484			MAOA
GAL	0.06		DCN	58		DUP3Q29	2.83484			MKI67
PDK4	0.06		PROS1	57.93		DEL16P11.2	2.83484			TJP1
AVP	0.06		BCL6	57.87		DEL16P13.3	2.83484			MDM2
RCBTB1	0.06		JUP	57.87		MIR455	2.83043			FGF2
CHPT1	0.06		PSMB8	57.87		OPRM1	2.82019			KLF4
TRIB3	0.06		ABCB1A	57.83		NCF1	2.81939			RELN
CCND1	0.06		AP2B1	57.81		MIR532	2.81747			CCN2
BRD2	0.06		AKAP12	57.78		PDE6A	2.816			LDHA
ATXN2	0.06		FLNA	57.78		PDE6B	2.816			CD14
SGK1	0.06		KRT19	57.72		ABCA4	2.816			DIO2
SLC2A1	0.06		AQP4	57.7		RDH12	2.816			ATF3
WNT5A	0.06		IGF2R	57.63		CNGB1	2.816			SQLE
CNBP	0.06		RGS4	57.63		NR2E3	2.816			DNMT1
CAD	0.06		SKP2	57.63		CRX	2.816			TIMP3
FGF23	0.06		MEG3	57.58		PRPF31	2.816			JUNB
FZD4	0.06		CALCRL	57.54		PRPF3	2.816			ACSL5
MBD2	0.06		FAM102A	57.54		CERKL	2.816			TNFRSF10B
GRAP2	0.06		AHRR	57.53		CLRN1	2.816			INSIG1
TRIM13	0.05		CHAT	57.53		FAM161A	2.816			ATF4
AHSA1	0.05		NR1D2	57.49		PCARE	2.816			GSTM2
PLIN2	0.05		RORA	57.49		HLA-G	2.81453			RPS6
ADM	0.05		TNC	57.49		PIK3CG	2.80656			MTTP
GPR119	0.05		RIPK2	57.44		CLU	2.80626			GCLM
CRK	0.05		ESRRA	57.37		ACSM1	2.80588			SP1
F2RL1	0.05		REL	57.37		APOM	2.7972			ALDOA
F3	0.05		GNAS	57.35		WDR11	2.79571			ALDH1A1
FKBP5	0.05		RORC	57.34		TACR3	2.79467			GPX4
NUP62	0.05		CREB3L2	57.28		HGD	2.79329			VIM
RNF19A	0.05		HIF3A	57.28		PROM1	2.7921			GSTA4
POLDIP2	0.05		EPB41L3	57.25		G6PC3	2.77905			NUPR1
SLC17A5	0.05		SCAP	57.22		IL1RAPL1	2.77125			CDK2
ANGPT1	0.05		DBP	57.2		KLHL7	2.77125			HSPA1B
GTF2H1	0.05		DKK1	57.2		CD40LG	2.76876			RXRA
HGF	0.05		PROM1	57.2		TSC2	2.76381			PRKACA
NR4A1	0.05		PLAU	57.15		MITF	2.76381			BID
HSPA1A	0.05		CYP27A1	57.09		DDB1	2.76265			CCND3
HSPA1B	0.05		FMO2	57.07		SIRT5	2.7601			GFAP
KRT16	0.05		MLXIPL	57.07		EIF2B4	2.75991			TXNIP
LCT	0.05		PLEC	57.07		CST3	2.75493			SC5D
ARNTL	0.05		STAT2	57.07		UBE4B	2.75453			ATP1A1
MIR143	0.05		BCHE	57.06		HACE1	2.7541			DNAJB9
ARR3	0.05		OXT	57.06		MAF	2.75176			SMAD2
MIR33A	0.05		GMNN	57.04		BPGM	2.75112			STAT1
MGAT1	0.05		PHLDA2	57.04		FLCN	2.75049			CCL3
MIF	0.05		CDKN3	56.97		SERPINC1	2.74769			ID2
MSRA	0.05		SOX2	56.97		SCARB2	2.74714			THBS1
MTNR1B	0.05		AURKA	56.92		BAZ1B	2.74616			DHCR7
MTRR	0.05		CAR2	56.92		PDPN	2.74581			CDH1
MYD88	0.05		FDX1	56.92		MED12	2.73726			CDK4
OPRM1	0.05		FLG	56.92		PDP1	2.73652			SOD3
OSM	0.05		C4B	56.88		BCL2	2.73462			RUNX2
OXTR	0.05		OPA1	56.88		LOC108167315	2.73343			CFB
DCTN4	0.05		ADAMTS1	56.84		IGFBP6	2.72532			ATP2A2
BFAR	0.05		SELP	56.84		VPS45	2.72151			GSTA1
ACP1	0.05		EGLN3	56.78		LARS2	2.72091			CTSD
PGR	0.05		PLCB1	56.78		ANOS1	2.71987			MMP3
CCHCR1	0.05		RBP1	56.78		ANGPTL3	2.7191			MT2A
ITLN1	0.05		ABCC4	56.72		NPHS1	2.71432			EFNA1
APOM	0.05		LIFR	56.72		NLRP12	2.71221			HSP90AA1
MAPK3	0.05		NEDD4L	56.72		UBE2A	2.70844			TIMP2
NMUR2	0.05		DNAJC10	56.71		ATXN2	2.70145			ASNS
MOK	0.05		H6PD	56.71		KRT18	2.69669			TGFB2
ACE2	0.05		KDELR3	56.71		HAMP	2.69594			TXNRD1
BCL2A1	0.05		MCL1	56.67		TF	2.69201			SOX9
RENBP	0.05		CAPN2	56.64		FTOP1	2.69157			IL33
RORC	0.05		RND3	56.64		AKTIP	2.69121			FDFT1
ROS1	0.05		STIP1	56.64		GC	2.6903			PDK1
SAA1	0.05		EGR3	56.57		MAP3K8	2.68857			PKM
CEACAM1	0.05		NTRK1	56.57		BLOC1S1	2.6853			CYBA
BMP4	0.05		CUX2	56.52		MIR486-1	2.6853			ERN1
SLC5A1	0.05		SLC44A4	56.52		CERS6	2.68156			ID3
CXADRP1	0.05		KCNK1	56.5		MIR181A2	2.67916			NCF1
SPG7	0.05		NUP210	56.5		LEPROTL1	2.67784			CDH2
TLR2	0.05		ISG15	56.47		SPG11	2.67709			CYBB
TLR3	0.05		FMO5	56.41		SCNN1D	2.67632			IKBKB
TM7SF2	0.05		HMGA1	56.41		MAN2A2	2.67632			MT1
VCAM1	0.05		MGST3	56.41		WBP11	2.67632			RB1
WNT1	0.05		XRCC1	56.36		JAZF1	2.67304			GOT1
WNT10B	0.05		PSMC5	56.34		DPYD	2.67172			POR
XBP1	0.05		SRSF5	56.34		MSRA	2.67027			EIF2AK3
AIMP2	0.05		CSRP3	56.29		MIR152	2.668			INHBB
MFRP	0.05		DAD1	56.27		ELN	2.66255			MAOB
SERPINA6	0.05		PAX8	56.27		GUCA1B	2.66255			MSMO1
CCN4	0.05		DIO1	56.25		BMP6	2.66001			S100A9
SQSTM1	0.05		IRAK1	56.25		CCL3	2.64345			ALDH9A1
SELENBP1	0.05		MEF2C	56.25		SLC7A14	2.64332			CHUK
XPR1	0.05		DRD1	56.23		ACADVL	2.64113			MMP7
IL32	0.05		MCM5	56.23		ARG1	2.63535			CASP12
CD14	0.05		SULT2A1	56.23		GTF2I	2.63238			JUND
GPR55	0.05		NEDD9	56.22		CHD7	2.62932			SMAD3
CDH13	0.04		PYGM	56.16		TNFSF11	2.62795			PDK4
FST	0.04		PGK1	56.11		FAM20A	2.62617			GPER1
IGF2BP2	0.04		F2RL1	56.1		USP9X	2.60751			TFAP2A
METAP2	0.04		FKBP4	56.1		LYPLAL1	2.60685			SRC
LOC110806262	0.04		PTGDS	56.1		PON2	2.60467			IL2
CHI3L1	0.04		IL1RL1	56.09		LBP	2.60338			GRIN1
CNTF	0.04		SGK3	56.03		CGA	2.59247			PPP1R3C
LYPLAL1	0.04		TECR	56.03		CNTNAP2	2.5887			MIF
MAP3K8	0.04		PNLIP	56.02		MOG	2.58828			ATF6
COX8A	0.04		NPPB	56		MCM3AP	2.58828			ITGB1
CTLA4	0.04		SAT1	55.99		MAPK8IP3	2.58828			H2AX
ADRA2A	0.04		FSTL1	55.98		MIA3	2.58828			CASP4
DBP	0.04		PLSCR1	55.98		EXOC6B	2.58828			CPT2
DECR1	0.04		ACAT1	55.95		STEEP1	2.58828			ABCC3
SLC30A8	0.04		MTHFD2	55.95		HSPG2	2.5857			CX3CL1
APLNR	0.04		SERPINE2	55.95		RYR1	2.58428			GPX2
EPHB2	0.04		RRM2	55.9		PAX5	2.58385			ARNTL
ESRRA	0.04		FTH1	55.89		CHI3L1	2.58336			PDGFRA
FGF1	0.04		NDUFS4	55.88		ENHO	2.57515			CPT1B
FOXC2	0.04		HERPUD1	55.87		SORCS1	2.5726			PRLR
FN1	0.04		PINK1	55.82		THBD	2.56732			HSPE1
ANKK1	0.04		WEE1	55.82		BAMBI	2.56674			CD86
GC	0.04		IRAK2	55.81		GAD1	2.56341			NR4A2
GHRH	0.04		ITGA3	55.81		EIF2B3	2.56017			FABP1
SPINK4	0.04		MAFF	55.8		IER3IP1	2.56017			ANXA1
HPGDS	0.04		NEK2	55.8		SCG3	2.56008			GSTM1
ANGPTL3	0.04		PLTP	55.8		ABCB1	2.55724			CBS
RABGEF1	0.04		SOCS1	55.8		WNT10B	2.55655			SNCA
FFAR1	0.04		PLAT	55.73		LIMK1	2.55404			GSTM3
GPS2	0.04		CRAT	55.64		CACNA1S	2.55404			SLC6A6
TBK1	0.04		MAF	55.64		PID1	2.54774			MCM2
CXCL2	0.04		MYH6	55.64		CDK4	2.54479			PTK2
A1CF	0.04		SLC39A14	55.64		BMP4	2.54405			NR4A1
ACACA	0.04		ABI3BP	55.55		CYBA	2.53871			ACAT2
HMGB1	0.04		EHD2	55.55		WNT5A	2.53315			IGFBP4
HSPA4	0.04		P4HB	55.55		SPTBN1	2.53271			CDK1
HSPD1	0.04		AKR1A1	55.49		SPARC	2.53271			SELE
IFNA1	0.04		SLC1A5	55.49		PDK4	2.53245			ENPP2
IFNA13	0.04		GPI	55.48		MLH1	2.52165			ANXA2
IGFBP1	0.04		HPCAL1	55.48		DYNC2H1	2.5152			CYP4A14
IL2	0.04		ARIH2	55.45		ATP6AP2	2.51477			LCAT
INPPL1	0.04		BUB1	55.42		FADS2	2.50972			SLC27A2
KCNQ1	0.04		DRD2	55.41		HCFC1	2.50657			ABCC1
KNG1	0.04		BMF	55.35		ALOX5AP	2.50137			PDIA3
ARG2	0.04		KLF2	55.35		MIR205	2.4994			PRKCZ
KRAS	0.04		SCARA5	55.32		MIR335	2.4994			SLC6A3
C1QTNF12	0.04		SUCLG2	55.28		TTR	2.49287			TNFRSF11B
MCL1	0.04		BBOX1	55.28		PBX1	2.4882			HSPB1
MEST	0.04		EHHADH	55.28		HIRA	2.4842			CEBPD
MGAT2	0.04		HSD17B11	55.28		BAP1	2.48336			HSD3B2
COX2	0.04		SRRM2	55.28		PIK3C2A	2.47767			SERPINB2
MTTP	0.04		THRSP	55.28		BCL7B	2.4753			HGF
NFKB1	0.04		ATP8B2	55.17		PTPRF	2.47069			MAP1LC3B
NHS	0.04		TRAF3IP2	55.17		FGF2	2.46957			PRDX2
NM	0.04		HADH	55.16		HCRTR1	2.46693			CROT
NPPC	0.04		JAK1	55.16		OLR1	2.4658			FASLG
NOX4	0.04		CAV2	55.13		MIR146B	2.46378			BTG2
IL22	0.04		CHKA	55.13		NHLH2	2.46337			FDPS
SCLY	0.04		GFRA1	55.13		MIR31	2.45604			PER1
PKD1	0.04		PIK3R3	55.13		MTRR	2.45588			HDAC1
TERF2IP	0.04		RBM3	55.13		KISS1R	2.45252			UBE2C
MAPK9	0.04		DAB1	55.09		FGA	2.44994			NGF
PSMD9	0.04		GMFB	55.09		KMT2A	2.44896			PRDX1
MIR146B	0.04		IVNS1ABP	55.08		RREB1	2.44738			CXCL10
CXCL5	0.04		NPAS2	55.08		MT-ND1	2.44129			ADGRE1
SFTPD	0.04		VEGFB	55.08		AVP	2.44058			FABP3
CRTC3	0.04		DUSP4	55.05		MIR20A	2.43901			SFRP2
SNRPN	0.04		IFIT3	55.05		NSD1	2.43676			EPHX2
TFAM	0.04		LUM	55.05		RPTOR	2.43645			HSP90B1
TMPRSS2	0.04		PER3	55.05		GSK3B	2.43454			RAC1
TPD52	0.04		HRAS	55.02		PCK2	2.427			ACOT4
TWIST1	0.04		KMT2A	54.96		CX3CR1	2.42195			BAK1
VGF	0.04		ENO3	54.91		BLM	2.41994			CYP2B10
TRPM8	0.04		FOSL2	54.9		MIR196A2	2.4172			STC2
CALCR	0.04		FYN	54.9		ACHE	2.41713			TAC1
SESN2	0.04		GDPD5	54.9		CHGA	2.40994			ACTA1
SYVN1	0.04		AQP7	54.89		RPS3AP49	2.40656			KRT18
DGAT2	0.04		NRG1	54.88		PIK3CB	2.40392			MAP2K4
DLK1	0.04		FAM107A	54.86		VPS13C	2.40321			ARNT
CREG1	0.04		RASA3	54.86		THADA	2.40219			HSPA2
PTER	0.04		BBC3	54.76		NPHS2	2.40209			CHEK2
ABCG2	0.04		IL1R2	54.76		RPGRIP1	2.40193			MMP13
CD38	0.04		MCM6	54.71		FAT1	2.40184			GAL
CD44	0.04		TK1	54.71		GABRA3	2.40079			MT2
FOXO6	0.03		OXTR	54.7		SYNE1	2.40079			E2F1
LINC01672	0.03		SIAH2	54.7		SLC9A7	2.40079			SLC3A2
PTPRU	0.03		SLC38A4	54.7		UFD1	2.40079			GSTA2
LRPPRC	0.03		GRM8	54.69		APP	2.40068			ID1
CDK4	0.03		KCNIP3	54.69		CDH1	2.40024			MGLL
GDF11	0.03		STX8	54.69		ADSL	2.3934			NFIL3
LOC102723407	0.03		PDCD4	54.65		IRX5	2.39091			CXCL2
PERCC1	0.03		CAPG	54.63		ABCG1	2.38474			CDC20
SORBS1	0.03		G6PDX	54.63		KCNJ5	2.37622			ZFP36
POSTN	0.03		RTN4	54.63		SHC1	2.37602			CDKN2B
EBP	0.03		TSPAN12	54.63		HMGCR	2.37077			FBXO32
MTCO2P12	0.03		VCL	54.62		BIRC5	2.36768			SCNN1A
CHGA	0.03		ABCG1	54.52		FHL1	2.36688			TSKU
FSTL1	0.03		BTG1	54.52		RBP3	2.3664			HSD17B1
SLC6A14	0.03		CYP24A1	54.52		SLC8A1	2.36557			CALR
C1QTNF6	0.03		LIPC	54.52		MIR25	2.36421			TPI1
CISH	0.03		PGD	54.52		MIR19A	2.36421			VTN
LEAP2	0.03		NOS1	54.49		CASR	2.3639			CP
ACVR1C	0.03		EPO	54.48		PGBD3	2.36373			ACAD11
CREBBP	0.03		SLC12A2	54.48		CCR5	2.36099			OCLN
CX3CR1	0.03		SLC16A3	54.48		MIR195	2.35971			AQP1
CYBA	0.03		AVPR1A	54.47		DACT1	2.35962			HSP90AB1
CYBB	0.03		MALAT1	54.47		STK11	2.35302			EIF2S1
DDT	0.03		TSC2	54.47		CYP17A1	2.35203			ABCB11
DNMT1	0.03		MUC2	54.42		CDKN1A	2.34969			CREBBP
NR0B1	0.03		PDX1	54.42		RARB	2.34929			ALDH3A2
EIF4EBP1	0.03		TET1	54.42		FCER1A	2.34515			ANXA5
ESRRG	0.03		CCL11	54.4		MZB1	2.33598			PVALB
ALDH1A1	0.03		AGRP	54.36		IDE	2.33378			GADD45B
MMRN1	0.03		RAN	54.34		IRAK1	2.33135			CD80
AKR1B1	0.03		DHRS9	54.32		MACROD2	2.3259			CHEK1
ZFPM2	0.03		LIPA	54.32		FLRT3	2.32503			PHGDH
FOS	0.03		RRBP1	54.32		METRNL	2.32463			VDAC1
BACE1	0.03		CITED2	54.27		LOC109623489	2.32178			AGTR1A
ALOX5	0.03		GRIA1	54.2		APOL1	2.32093			ANPEP
FSHR	0.03		UBC	54.2		MOGAT2	2.31704			USP2
NR5A1	0.03		ARG2	54.15		CDC123	2.3165			MT1A
CERS6	0.03		CYP4A1	54.15		MAP2K5	2.31433			PRKCE
NOCT	0.03		ERBB3	54.15		G6PC2	2.30894			IL12B
HSPA12A	0.03		ARPC1B	54.14		BHMT	2.30728			DLD
SPAG8	0.03		IGFALS	54.14		GHRHR	2.30547			PDLIM1
GAS6	0.03		OLFM1	54.14		GLI1	2.30392			SLCO1A4
GGT1	0.03		SERPINA3	54.14		PCK1	2.30384			PLD1
PDCD4	0.03		TRAP1	54.14		PAPPA	2.30252			KEAP1
ANGPT2	0.03		PRKDC	54.06		SMO	2.30125			TGFBR2
FFAR2	0.03		TKT	54.06		SLC25A4	2.30125			MAP2
REM1	0.03		AURKB	54.04		MSR1	2.29848			CXCR4
KLF15	0.03		ABCB4	54.03		CD163	2.29696			XIAP
PYCARD	0.03		GLS	54.03		TSPAN8	2.29545			CRYAB
GSTM1	0.03		ENPP1	53.99		TNKS	2.29491			SLC7A5
GUCA2B	0.03		IFI27	53.99		IL2	2.29361			LSS
RMC1	0.03		PHB1	53.99		SOX10	2.29208			TNFSF10
PSAT1	0.03		PPP1R12A	53.99		SEMA4A	2.29208			MCM4
CFH	0.03		SLC39A8	53.99		TRAF7	2.29208			GRIA2
HOXA5	0.03		SPAG5	53.99		ARHGEF6	2.29208			ACADL
HTR2B	0.03		RAMP2	53.98		GTF2IRD1	2.29208			DNMT3B
APOA4	0.03		ANGPT2	53.96		SETD1A	2.29208			PER2
HCAR2	0.03		C1S	53.92		TMEM43	2.29208			ATP1B1
APOC1	0.03		HSD17B7	53.92		UPF3B	2.29208			CSF1R
LCE1C	0.03		SOX4	53.92		FKBP6	2.29208			ORM1
FAS	0.03		PYY	53.84		KIAA1549	2.29208			S100A6
IL1R1	0.03		CYB561	53.84		PTCHD1	2.29208			PDGFRB
IL4	0.03		IGFBP7	53.83		SRY	2.29208			LPIN1
IL6ST	0.03		CTSL	53.82		GTF2IRD2	2.29208			LDHB
CXCL10	0.03		F5	53.78		BUD23	2.29208			VCAN
INSIG1	0.03		FMO1	53.78		METTL27	2.29208			CYP2C29
INSRR	0.03		PECAM1	53.78		CYP1A1	2.29192			CDK6
IRF5	0.03		CGREF1	53.77		FSCN2	2.2916			POU5F1
IRF6	0.03		LRP4	53.77		ZNF365	2.2916			SLC1A2
KCNK3	0.03		PRSS8	53.77		DGKG	2.29133			SOCS2
GFRAL	0.03		REEP5	53.77		GRN	2.27376			CYP1A
C1QL3	0.03		SMPD1	53.77		SERPINB1	2.27365			AFP
LIPA	0.03		MOG	53.73		ABHD6	2.27361			BMP2
LOX	0.03		AQP9	53.67		MIR181B1	2.27253			EPHX1
LRP5	0.03		SMAD4	53.67		DDX6	2.27027			GSS
MIR126	0.03		BCL3	53.65		FXR1	2.27027			TLR2
MIR148A	0.03		HADHA	53.65		SNRNP200	2.27027			ATG7
MIR199A1	0.03		CLDN2	53.59		CYP27B1	2.26968			EMP1
MIR199A2	0.03		NOTCH4	53.59		ATRN	2.26967			CSF2
MIR223	0.03		PEG3	53.59		MIR24-2	2.26438			NOTCH1
MIR26B	0.03		CREM	53.54		CD44	2.26395			BIRC5
SMAD3	0.03		KRT5	53.52		SOX6	2.25927			LHCGR
MBL2	0.03		RACGAP1	53.52		FGB	2.25832			HAVCR1
MMP1	0.03		SCP2	53.52		KMT2C	2.25609			MVD
MMP3	0.03		NRF1	53.51		RETSAT	2.25221			SLC7A11
ATF4	0.03		UGT2B1	53.51		CDKN1B	2.24962			CYP3A11
NDN	0.03		ABCA6	53.43		LCT	2.24849			ALCAM
NDUFAB1	0.03		MYH7	53.43		SOX4	2.24548			EBP
CCN3	0.03		SLC17A8	53.43		MMP1	2.2438			RAF1
OLR1	0.03		NPC2	53.42		LCA5	2.24372			TPM1
PRKN	0.03		OLFML3	53.42		LPP	2.24298			MLPH
TAS2R13	0.03		PGM1	53.42		HSPA5	2.24234			ALAD
PC	0.03		SERPINC1	53.37		KLK3	2.24106			TFAM
SOST	0.03		SPC25	53.37		PCBD1	2.2407			GRIN2B
PDE3B	0.03		COX5B	53.35		CCL4	2.23363			CD44
GPRC5B	0.03		GNAI3	53.35		MIR182	2.22779			EZR
ARID4B	0.03		PLXDC2	53.35		TSC1	2.22506			G0S2
ABCB1	0.03		RUNX1T1	53.35		LGALS3	2.22494			HYOU1
PLA2G1B	0.03		BMP2K	53.34		CYP2C9	2.22397			BHLHE40
LEPROT	0.03		ESPN	53.34		CXCL10	2.21613			GGT1
MEG3	0.03		GNB2	53.34		F3	2.21068			TRAF6
PPY	0.03		G6PC1	53.31		USH1C	2.20981			FBXO30
APOBR	0.03		EPS8	53.24		PGF	2.20521			ITGAV
CTNNBL1	0.03		FMR1	53.24		MIR203A	2.20234			TOR3A
LRRC8A	0.03		INHBE	53.24		MIR193B	2.19432			TGFBR1
TAS2R38	0.03		PTMA	53.24		CHEK2	2.19408			COL1A2
MIR181D	0.03		SDC4	53.24		MIR96	2.19408			GLB1
ARRDC3	0.03		UNG	53.24		CYP2C19	2.19398			ASS1
UBL5	0.03		NANOG	53.22		MYC	2.1867			SELENOP
SLC25A19	0.03		ULK1	53.22		H19-ICR	2.1789			TSC22D1
RNASEL	0.03		CYB5A	53.19		TCF4	2.17868			DNM1L
S100A9	0.03		AOX3	53.13		NOTCH3	2.17657			ITGB3
SCN10A	0.03		ART4	53.13		VHL	2.17657			AXIN2
NOD2	0.03		RELB	53.11		NFKBIA	2.17513			GADD45G
SELENOP	0.03		VWF	53.11		EHMT2	2.17485			SESN2
SFRP4	0.03		FABP2	53.07		LOC102723692	2.16973			EIF2A
HIF3A	0.03		GDA	53.07		HEPACAM	2.16925			CLDN1
SLC6A3	0.03		LGALS3	53.07		C1QTNF3	2.16342			HES1
SLC6A8	0.03		SLC37A4	53.07		ADA	2.15823			CCNB2
GGTLC5P	0.03		ARRDC3	53.06		ALPP	2.15663			PGR
BRCA1	0.03		CAR3	53.06		KLF4	2.15521			BACE1
SST	0.03		GSTT2	53.06		CAMK1D	2.1507			HSPD1
STAT5A	0.03		PEBP1	53.06		SPTAN1	2.14792			HBEGF
STAT5B	0.03		SHH	53.06		ANKK1	2.14717			TAT
SULT2A1	0.03		ACAA2	52.98		IL33	2.14702			HSD17B10
ADAM17	0.03		FHL2	52.98		PKHD1	2.14417			GSTO1
BTF3P11	0.03		GAS6	52.98		PTER	2.14224			NGFR
SNORD116@	0.03		BGLAP	52.97		CD14	2.13956			LYZ
TH	0.03		DNAJB1	52.97		SERPINF1	2.13636			DGAT2
THY1	0.03		ATP1B3	52.94		DUSP6	2.13543			HSD17B4
TLE3	0.03		CDC14B	52.94		FGF17	2.13543			PLAUR
TLR5	0.03		COL12A1	52.91		POMGNT1	2.13543			STMN1
TSHR	0.03		TES	52.91		COL10A1	2.13543			FADS2
CAPN5	0.03		CNN1	52.89		RP1	2.13543			LIPG
TST	0.03		GSTT3	52.89		GUCY2D	2.13501			F3
TTN	0.03		OGA	52.89		AIPL1	2.13501			ABHD2
GGTLC3	0.03		SMARCA2	52.89		CNC2	2.13501			BOK
GGT2	0.03		HK2	52.87		MTR	2.13271			PNRC1
CCR2	0.03		CTRB1	52.86		C1QTNF9	2.13137			EIF4EBP1
GGTLC4P	0.03		IFIT1	52.85		ANGPT2	2.12499			DDX17
VPS51	0.03		LRP1	52.85		ACE2	2.12287			HSPA1A
VWF	0.03		FABP5	52.84		TLR1	2.12134			TOP2A
TFEB	0.03		TIMM23	52.84		PER3	2.12106			GNA12
CALCA	0.03		IER3	52.82		EIF2B2	2.12084			PDGFRL
HDAC11	0.03		RARA	52.76		VANGL2	2.11908			CYP11B1
NR4A3	0.03		CYP2B9	52.74		MIR210	2.11908			TNFRSF21
MOGAT2	0.03		NUCKS1	52.74		ACADS	2.11353			BCL2L11
CALR	0.03		PMAIP1	52.73		MSH6	2.11235			ECH1
NRIP1	0.03		AQP3	52.72		TLR3	2.11223			TIPARP
ARID1A	0.03		EPAS1	52.72		SLC27A4	2.11145			CRY1
MCHR2	0.03		GCH1	52.72		CORIN	2.11			APOA4
FAM71F1	0.03		HNMT	52.72		EPO	2.10978			NFKB2
OGT	0.03		PSMA2	52.72		HAX1	2.10782			SULT1A1
APOL1	0.03		PSMC4	52.72		ALG14	2.10782			CHGA
TSLP	0.03		CLSTN1	52.62		VPS13A	2.10782			FOSB
LGR5	0.03		CXCL9	52.61		SNX13	2.10782			ALDH2
HDAC3	0.03		KCNH2	52.59		ZFPL1	2.10782			PIM1
PER2	0.03		OSGIN1	52.59		VPS13D	2.10782			S100B
CD1D	0.03		SLC11A2	52.59		C5orf38	2.10782			OGDH
CD5L	0.03		SLC20A1	52.59		LOC113783876	2.10782			CDC25C
MSC	0.03		SLCO1A1	52.59		CTSH	2.10444			S100A8
KL	0.03		CCNE2	52.56		ARL3	2.10444			CYP26A1
IKBKE	0.03		APOC1	52.55		JMJD1C	2.10444			TDO2
LPIN2	0.03		GPT2	52.55		ARVCF	2.10444			TBC1D4
RAPGEF5	0.03		KCNJ4	52.55		CLIP2	2.10444			ATG5
BMS1	0.03		MDK	52.55		ABCG2	2.10374			CA2
IP6K1	0.03		MYH2	52.55		RNF41	2.10183			MME
MED13	0.03		PHTF1	52.55		HNRNPUL2-BSCL2	2.10177			CFLAR
ADA	0.02		SMAD1	52.55		FRA16E	2.10177			DLG4
C20orf181	0.02		SYN1	52.55		LOC107303340	2.10177			EEF2
CD24	0.02		WIPI1	52.55		DEL16P12.1P11.2	2.10177			EPCAM
BCL2L11	0.02		ORM2	52.54		NAFLD1	2.10177			MAP2K6
MIR1275	0.02		PTMS	52.54		SLC24A1	2.09027			TAGLN2
AAA1	0.02		SAA3	52.54		TNFRSF11A	2.08899			TSHB
DNM1L	0.02		SOX18	52.54		TRIB3	2.08716			CASP2
BED	0.02		WWTR1	52.54		TIMP3	2.08497			DUSP5
TOB1	0.02		ODC1	52.51		STK33	2.0848			FGF1
SORBS3	0.02		CCL4	52.48		NSUN2	2.08336			HMGB1
CDK6	0.02		UGCG	52.47		PMS2	2.0817			MYOF
PRG4	0.02		WNT4	52.47		F13A1	2.07205			NRP1
AP3S2	0.02		NPM1	52.46		MIR206	2.07193			SRXN1
CDKN1A	0.02		NREP	52.46		COQ4	2.07021			WFS1
CBSL	0.02		AREG	52.45		GPRC5B	2.06984			ITGA5
CDKN2B	0.02		HSF1	52.45		PROX1	2.06941			TPM4
HMG20A	0.02		GRB2	52.39		CAPN3	2.06889			BECN1
CEACAM5	0.02		NDUFA1	52.39		CXCR4	2.0667			MMP1
LARP1BP2	0.02		IL4R	52.35		ANO10	2.05758			B2M
RNU6-392P	0.02		RABGAP1L	52.35		MIR23B	2.05745			GSN
CCL27	0.02		ACSL3	52.33		TGFA	2.05649			TUBB3
HPSE	0.02		BUB1B	52.33		RPS27A	2.05551			IFIH1
NPFFR2	0.02		GBP2	52.33		EPAS1	2.05413			PPP1R15A
GPR83	0.02		ACAA1B	52.26		MSBP1	2.05049			HMGCS2
MTMR11	0.02		CCNL2	52.26		SLC2A9	2.04872			MBP
SLC27A2	0.02		GLMP	52.26		CSF1	2.04051			CISH
ADCY5	0.02		PRRC2A	52.26		KIF11	2.03993			SLC18A2
NUDT3	0.02		SNCB	52.26		PLAG1	2.03993			NDRG1
CHIT1	0.02		HSPH1	52.25		CASP3	2.03569			CDH11
PRRT2	0.02		PDGFB	52.25		AIF1	2.03555			NFE2L1
CHRM2	0.02		ACTG2	52.22		LYRM1	2.03368			PTGES
CHRNA2	0.02		MAP1LC3A	52.22		PAK3	2.02964			DECR1
CHRNA3	0.02		KCNJ9	52.21		GABRD	2.02964			PKLR
CHRNA5	0.02		CALCA	52.18		IDH3A	2.02964			POLB
ADCY8	0.02		MT3	52.18		PNKP	2.02964			CAPN1
UCN3	0.02		BCL2L2	52.15		TAF1	2.02964			CTSB
CHRNB4	0.02		EIF4EBP2	52.15		IDH3B	2.02964			GSTM6
C1QTNF1	0.02		NUDT7	52.15		SKI	2.02964			LITAF
THEM4	0.02		PLOD3	52.15		IL17RD	2.02964			ACTB
ANTXR2	0.02		SMPX	52.15		GDI1	2.02964			TFF1
CLU	0.02		TNFAIP3	52.09		P2RY11	2.02964			CKS1B
CCR5	0.02		CACNA1G	52.05		SEC24C	2.02964			CYP2C9
COL6A3	0.02		TNFRSF25	52.05		CANT1	2.02964			GSK3A
RBM45	0.02		TPO	52.05		CNGA1	2.02964			TGFA
COMP	0.02		GNAI2	52.04		RFC2	2.02964			PCK2
COPA	0.02		MVP	52.04		PDE6G	2.02964			GDF10
COX4I1	0.02		TUBB6	52.04		SPRY4	2.02964			RGS2
CP	0.02		TYMS	52		SATB1	2.02964			HACL1
CPT1B	0.02		NPDC1	51.99		MAK	2.02964			MYLK
CRABP1	0.02		AGER	51.96		FLII	2.02964			PRNP
CREB1	0.02		PSMC2	51.96		HS6ST1	2.02964			SLC40A1
CREM	0.02		SERPINA6	51.96		NIN	2.02964			SLC16A1
FUNDC1	0.02		SERPINB5	51.96		GP1BB	2.02964			MAP1B
CRY1	0.02		TOMM20	51.96		RERE	2.02964			CYP8B1
HT	0.02		PCOLCE2	51.93		TOPORS	2.02964			ENC1
CSF1R	0.02		ABCG8	51.9		ARHGEF18	2.02964			COL6A3
IL34	0.02		COL6A1	51.9		ARX	2.02964			DCLK1
CCN2	0.02		CDCA2	51.89		DHDDS	2.02964			G6PC
CTSK	0.02		MGST1	51.86		DHX38	2.02964			F2R
CCDC80	0.02		CSF1	51.83		DLG3	2.02964			LPGAT1
CUX1	0.02		PLK1	51.83		CLCN4	2.02964			SLC1A3
CYP1A1	0.02		ATP6V1A	51.77		CNNM2	2.02964			IL13
CYP1A2	0.02		PRKAG2	51.77		PRPF4	2.02964			PNKD
CYP2A6	0.02		PRKCQ	51.77		KCNAB2	2.02964			ABCC5
LINC00689	0.02		STAT6	51.76		RGR	2.02964			ACSM3
CYP2B6	0.02		TRPV1	51.73		EIF4H	2.02964			BIRC2
CYP2B7P	0.02		LIMA1	51.73		NRL	2.02964			HDAC2
CBLL2	0.02		ZFP36L1	51.73		RP2	2.02964			RAD51
CYP27A1	0.02		HACD2	51.71		PRPF6	2.02964			IL12A
DAG1	0.02		PHF14	51.71		FEZF1	2.02964			ACOT2
DBI	0.02		RBM19	51.71		MMP23B	2.02964			ACTN2
SGMS2	0.02		PLIN4	51.7		IMPG2	2.02964			FLT1
ACAN	0.02		BIRC3	51.66		SHANK3	2.02964			LOX
ATN1	0.02		SRD5A1	51.59		SH3KBP1	2.02964			EGR2
RCAN1	0.02		CCN5	51.58		TNFSF4	2.02964			HSPA8
TSC22D3	0.02		EEF1D	51.58		CDHR1	2.02964			NDUFB3
DSPP	0.02		FAM43A	51.58		CNKSR2	2.02964			BMP7
DUSP1	0.02		PPFIBP1	51.58		MID2	2.02964			CYP4A10
EGR1	0.02		S100G	51.58		PIGT	2.02964			ATM
AIF1	0.02		SGK2	51.58		COPB1	2.02964			CCL7
ELANE	0.02		WFDC2	51.58		CASZ1	2.02964			IL5
CRTC2	0.02		GPD2	51.57		HGSNAT	2.02964			S100A4
ENPEP	0.02		ACE2	51.5		ARL2BP	2.02964			TAGLN
PRSS55	0.02		APEX1	51.5		AGBL5	2.02964			USP4
EPAS1	0.02		HK1	51.48		REEP6	2.02964			THRA
ERG	0.02		IL10RB	51.48		PKDCC	2.02964			IRF1
ERN1	0.02		TNFSF12	51.48		ALG13	2.02964			ITPR1
FBL	0.02		CD83	51.47		RP9	2.02964			NCAM1
F13A1	0.02		NLRP3	51.47		ZNF513	2.02964			ATP7B
ALDH2	0.02		MRPL20	51.44		KIZ	2.02964			COTL1
PTK2B	0.02		CLK1	51.41		NDNF	2.02964			PGF
FCGR2B	0.02		NUCB2	51.41		FRMPD4	2.02964			A2M
FDXR	0.02		CCNL1	51.4		LUZP1	2.02964			MAP2K2
GPC4	0.02		COX5A	51.4		ZNF408	2.02964			NFATC1
FGB	0.02		CRIP1	51.4		CCDC141	2.02964			TGFBI
FGF2	0.02		FAM13A	51.4		DNAJC30	2.02964			KRT8
FGF5	0.02		GAD2	51.4		ERMARD	2.02964			AK4
FGF10	0.02		HAO2	51.4		USP27X	2.02964			SPTBN1
FGF13	0.02		SLC16A10	51.4		VPS37D	2.02964			DEPTOR
FGL1	0.02		TXNDC11	51.35		PRCD	2.02964			IRF3
FKBP4	0.02		CTSK	51.34		KCNJ18	2.02964			CIDEC
ATF6	0.02		GSTA3	51.34		TOGARAM1	2.02964			PRSS23
NT5C2	0.02		KLF5	51.34		TMEM270	2.02964			SLC17A6
KDM4B	0.02		CYP3A23-3A1	51.29		NPC1L1	2.02426			ABCB1B
FOXM1	0.02		CASP6	51.28		GYS1	2.01599			APAF1
ZNF423	0.02		ARHGAP22	51.26		KDM3A	2.01133			IGFBP5
FLT1	0.02		BLNK	51.26		KLLN	2.01106			INHA
RRS1	0.02		LDHD	51.26		FANCM	2.01058			PSAT1
FMO3	0.02		PHB2	51.26		MIR148B	2.01058			SLC6A2
NEDD4L	0.02		PROX1	51.26		MIR224	2.01058			RGS16
CRTC1	0.02		RHBDF1	51.26		MIR15A	2.01058			MAP2K1
PADI4	0.02		CSRP2	51.25		SIGLEC6	2.0076			AKR1B1
SMUG1	0.02		FLNB	51.25		ACP5	2.00755			ELOVL3
DAPK2	0.02		IFITM3	51.25		GAS5	2.00691			CCNA1
PPP1R15A	0.02		SST	51.25		MMP8	2.00454			MAP2K3
PLA2G15	0.02		APOM	51.22		STOX1	2.00421			NDUFS1
CADM1	0.02		DFFA	51.22		CD274	2.00362			DYNLL1
ALOX5AP	0.02		FADD	51.22		NOTCH1	2.00332			RXRB
PANX1	0.02		MKNK2	51.22		TRPV4	2.00084			BHMT
ZNF318	0.02		NINJ1	51.22		MMP7	1.99891			PTGS1
G6PC	0.02		ARC	51.21		PPP1R3B	1.99879			HSPA9
BRWD3	0.02		MSH2	51.21		MGAM	1.99793			SLC2A3
GABRA2	0.02		STC1	51.21		CASP9	1.99669			COL3A1
BAMBI	0.02		AQP2	51.18		ASCC1	1.99611			SLC13A2
ASPM	0.02		DMKN	51.18		FOS	1.99263			BAG3
PTPN22	0.02		FAH	51.1		SCG5	1.99038			IRF7
AMD1	0.02		L1CAM	51.1		IKBKE	1.9899			SLCO2A1
GEM	0.02		PHLDA1	51.07		MRE11	1.98925			NFKBIB
GFAP	0.02		PMP22	51.07		MIR32	1.98925			SFRP1
GFER	0.02		PYCARD	51.07		ARHGAP11A	1.98883			IL1R1
HAVCR1	0.02		SLC1A1	51.07		WHRN	1.98883			DAPK1
GJA1	0.02		SLC1A4	51.07		ITGB3	1.98773			S100A11
AMPD1	0.02		SLC47A1	51.07		SULT1A1	1.98693			SFPQ
GJA4	0.02		BMP5	51.05		XDH	1.97313			SPHK1
ACAD8	0.02		PAQR9	51.05		OLFM4	1.96997			ADORA1
GK	0.02		RPL4	51.05		INSIG1	1.96814			CDKN1C
GLB1	0.02		VASN	51.05		PFKFB3	1.96772			TSPO
SGSM3	0.02		CLCF1	51.03		ABHD5	1.96513			ITIH3
GLO1	0.02		EIF2S2	51.03		IRS4	1.96472			EIF4E
GNRHR	0.02		ETFB	51.03		LIPI	1.96328			FKBP5
GPD1	0.02		STAT5B	50.99		KDR	1.95963			THRB
CXCR3	0.02		SLC22A2	50.98		SOX11	1.95551			PITPNC1
HCCAT5	0.02		UGT1A9	50.96		IGFBP7	1.95238			VASP
METRNL	0.02		PPARGC1B	50.94		ARL14EP	1.95178			CTH
LPAR4	0.02		CGA	50.94		IDO1	1.95003			CD9
GPER1	0.02		PHLDA3	50.94		NLGN4X	1.94834			FBP1
RGMB	0.02		TNS1	50.94		PAEP	1.94785			FOXM1
SLC27A6	0.02		YWHAE	50.94		XRCC2	1.94074			KIF11
SCG3	0.02		RPH3A	50.93		TRA2B	1.94054			CFTR
CD274	0.02		HTR6	50.92		FASLG	1.94027			ETS2
GSTP1	0.02		NLRP12	50.92		CCN4	1.93825			LGALS1
REPIN1	0.02		CACNA1A	50.85		CCR2	1.93773			ZBTB16
NPC1L1	0.02		CYP2D6	50.85		MIR150	1.93331			CDC25B
ANXA1	0.02		PDE4DIP	50.85		FSTL1	1.93288			ANXA3
H2AX	0.02		PTH1R	50.85		SLC10A2	1.93171			CLDN4
ANXA2	0.02		TSHR	50.85		NCAM2	1.92592			CDH13
HFE	0.02		NDUFA2	50.83		EIF2S2	1.9258			FOXA2
HHEX	0.02		CHRM2	50.8		DACH2	1.92515			GNRH1
HOXD13	0.02		PPP3CA	50.8		TTC13	1.92515			NPPA
HSF1	0.02		TNFRSF9	50.8		EIF2B5	1.91968			APOC3
HSPA2	0.02		ABCC6	50.79		GRB14	1.91927			ITGA2
HSPG2	0.02		F7	50.79		PCDH9	1.91723			NME1
TNC	0.02		FOXP1	50.79		LHFPL3	1.91723			FSHR
C1QTNF9	0.02		HSPA1L	50.79		TTC28	1.91723			SMC4
IDE	0.02		NPR3	50.79		F2R	1.91198			YWHAB
IFNB1	0.02		RACK1	50.79		DDIT3	1.90864			SCD2
APOD	0.02		RPS27L	50.79		PCNA	1.90818			AVP
IGFALS	0.02		CACNA1D	50.68		SCT	1.90765			PCSK9
IKBKB	0.02		CRELD2	50.68		HBA2	1.90729			COL4A1
IL13	0.02		RPL17	50.68		CDKL5	1.90729			CDKN2C
ING2	0.02		TPM2	50.68		SIN3B	1.90729			UHRF1
ISL1	0.02		UBB	50.68		HSD11B1-AS1	1.90729			YWHAQ
EIF6	0.02		NMNAT1	50.67		WT2	1.90729			ELOVL6
JAK3	0.02		OLFML1	50.67		CVMRF	1.90729			GRIN2A
GSTK1	0.02		PCDH8	50.67		HBHR	1.90729			HSD17B3
MALAT1	0.02		PLCD3	50.67		DIP2C	1.90685			RSAD2
KISS1	0.02		INHBA	50.65		CTSS	1.90593			SLC25A20
KRT7	0.02		SPARC	50.65		NR1D1	1.90536			PMEPA1
KRT18	0.02		GH1	50.63		PRKCQ	1.90048			ALAS1
RTL1	0.02		COX6B1	50.62		PHLPP1	1.89844			ELL2
LCAT	0.02		NCALD	50.62		AKT3	1.89834			NT5E
LINC01194	0.02		NTN1	50.62		CYBB	1.8918			PRKN
MIR107	0.02		UGT1A6	50.61		TH	1.89142			H19
MIR10B	0.02		A1BG	50.56		RELA	1.88996			NR5A1
MIR141	0.02		G6PC3	50.56		SOST	1.8874			MGMT
MIR152	0.02		CYP3A2	50.55		MAPK14	1.88508			CCNG1
MIR15B	0.02		KLF10	50.54		TFE3	1.88495			ENOX2
MIR200B	0.02		CAVIN2	50.5		CMKLR1	1.88303			IFNGR1
MIR222	0.02		RIDA	50.5		ANXA5	1.88057			PLEKHB1
MIR23A	0.02		SLC25A10	50.5		KL	1.87906			SDS
MIR29A	0.02		APOA2	50.49		PAX8	1.87769			KNG1
MIR32	0.02		RNASE4	50.49		ACSM3	1.87713			COX1
MIR96	0.02		SDC2	50.49		MAPK3	1.87547			NR4A3
SMAD2	0.02		SMOX	50.49		VIP	1.87435			TMPRSS2
MAF	0.02		TRIP13	50.49		FAM167A	1.87305			CCN1
MAS1	0.02		CORO2A	50.42		TBC1D1	1.8725			MAPK13
MC1R	0.02		ENDOD1	50.42		AMY1A	1.86979			MYD88
MC5R	0.02		HMGN2	50.42		TWIST1	1.86903			PMVK
DNAJB9	0.02		SKAP2	50.42		TXNIP	1.86758			RAMP1
MDK	0.02		LMNB1	50.4		CCN5	1.86703			CKB
MFAP2	0.02		ALDH1B1	50.34		MTNR1A	1.86601			PLK2
ASCL1	0.02		BIK	50.34		ANCR	1.86453			CYP7B1
MMP14	0.02		NR2F2	50.34		SFTPD	1.86051			GAD1
EIF2AK4	0.02		ACSL1	50.33		SLC22A18	1.85732			TPH2
MIR342	0.02		ADM	50.33		MIR204	1.85664			IDH2
ASPA	0.02		CAMK4	50.33		LGR4	1.85502			CCNG2
PLF	0.02		GPRC5A	50.33		ERCC5	1.85392			HPGD
RNR1	0.02		RASGRP1	50.33		HMMR	1.85392			PRDX6
MUSK	0.02		ABCG5	50.29		MBOAT7	1.85367			CAMK2B
ATF3	0.02		ATF2	50.29		ALPK1	1.85324			CYP4A12A
NFATC3	0.02		TRIB1	50.28		SSTR2	1.85278			FABP7
NFE2L1	0.02		ZFAND2A	50.28		IL18R1	1.85159			GPD1
NGF	0.02		TNFSF11	50.24		DKK1	1.85076			HSD17B2
NNAT	0.02		CNN2	50.21		MMP14	1.85002			NFIX
NOS2	0.02		MEOX1	50.21		KCNMA1	1.84889			SLC22A5
NPPA	0.02		MYL4	50.21		ZDBF2	1.84217			SLCO2B1
MIR425	0.02		PCP4L1	50.21		GNAT3	1.84094			SPARCL1
ATP5F1A	0.02		PSEN2	50.21		SCD5	1.83723			ANP32A
ORM1	0.02		PSMD14	50.21		TBX5	1.83614			CYB5R3
PAEP	0.02		SLC17A7	50.21		CC2D2A	1.83579			FGFR4
REG3A	0.02		GLI1	50.19		CYP11B2	1.83444			HIPK2
SERPINA5	0.02		CCR2	50.17		PRKCA	1.83442			SRSF7
ABHD5	0.02		NAGLU	50.17		NPHP3	1.83204			GPM6A
HSPA14	0.02		PDE4B	50.17		CALCA	1.82948			BCL10
DNAJC27	0.02		PIK3CA	50.17		RB1	1.82683			CTNNAL1
TNFRSF12A	0.02		SOAT2	50.17		RTN4	1.82489			GALE
IL23A	0.02		HNRNPA3	50.15		PBRM1	1.82293			CDC6
KLF13	0.02		PPIF	50.15		MIR451A	1.82293			PROS1
ENPP2	0.02		CYP2C70	50.14		ISL1	1.82232			BCL6
LUC7L3	0.02		GPX5	50.14		RNASEL	1.82214			JUP
PECAM1	0.02		ANGPT1	50.04		IL15RA	1.82179			PSMB8
PER1	0.02		ELK1	50.04		RAB11A	1.82111			ABCB1A
PFKP	0.02		NOCT	50.04		HSPA1B	1.81853			AP2B1
PGC	0.02		DES	50.02		DNMT1	1.81323			AKAP12
PGF	0.02		CD93	50.01		THRA	1.80903			FLNA
SERPINA1	0.02		MEF2D	50.01		TAS2R38	1.80901			KRT19
PIN1	0.02		ELOVL2	49.98		DENND1A	1.80546			AQP4
PKM	0.02		AMN1	49.95		FBXL17	1.80417			IGF2R
PLA2G4A	0.02		FST	49.95		IL1RL1	1.80091			RGS4
PLAG1	0.02		GIMAP4	49.95		NBN	1.79549			SKP2
PLAT	0.02		GIPC1	49.95		CFAP410	1.79432			MEG3
TM6SF2	0.02		CSPP1	49.93		C1QTNF12	1.79288			CALCRL
PLTP	0.02		MLYCD	49.93		YIPF6	1.78749			FAM102A
PTOV1	0.02		MPC1	49.93		MIR181C	1.78156			AHRR
PON3	0.02		NAPEPLD	49.93		MGLL	1.77904			CHAT
APPL2	0.02		OPRL1	49.93		ADAM17	1.77561			NR1D2
QRSL1	0.02		C1QA	49.89		USP7	1.7756			RORA
LGR4	0.02		MYO1B	49.89		TRIM27	1.7756			TNC
PRCP	0.02		APOA5	49.81		NRG4	1.77433			RIPK2
PREP	0.02		CCL17	49.81		FOXM1	1.77368			ESRRA
SLC30A10	0.02		EGLN1	49.81		TPP2	1.77319			REL
PRKCA	0.02		ESRRG	49.81		SULT1A3	1.77311			RORC
SELENOS	0.02		LY6E	49.81		POU1F1	1.77274			CREB3L2
ACSS2	0.02		NNMT	49.81		ADAMTS9	1.77106			HIF3A
MYDGF	0.02		PXN	49.81		TMEM52	1.76858			EPB41L3
MAPK10	0.02		SLC39A4	49.81		PROP1	1.76836			SCAP
MAP2K3	0.02		SULF1	49.81		EZH2	1.76453			DBP
PROC	0.02		CERS2	49.77		IL5	1.76221			DKK1
PROS1	0.02		CYP2C39	49.77		SLC19A1	1.76025			PLAU
METTL3	0.02		VNN3	49.77		PPP1R15B	1.75997			CYP27A1
CCL28	0.02		ALDOB	49.75		GPX3	1.7599			FMO2
TMPRSS15	0.02		CCR7	49.75		NOTCH2	1.75609			PLEC
SUCNR1	0.02		IFIT2	49.75		DYNC2I1	1.75575			STAT2
ATP10D	0.02		NTS	49.75		RAD51	1.74862			OXT
ABHD6	0.02		SERPING1	49.75		FANCC	1.74862			GMNN
MIR519D	0.02		FAR1	49.69		MUTYH	1.74862			PHLDA2
ARHGAP21	0.02		HOMER2	49.69		RAD54L	1.74862			CDKN3
CFAP97	0.02		MOGAT1	49.69		PALB2	1.74862			AURKA
PTPN2	0.02		ATG12	49.65		BMP2	1.74841			CAR2
IL21	0.02		RPS19	49.65		BARD1	1.74813			FDX1
RAPSN	0.02		SH3KBP1	49.65		AXIN1	1.74813			FLG
GER	0.02		SMC2	49.65		ERCC8	1.74813			C4B
SENP2	0.02		TM4SF1	49.65		MTUS1	1.74813			OPA1
RGS2	0.02		GJB2	49.64		PRCC	1.74813			ADAMTS1
BDKRB2	0.02		ACSS1	49.61		DIRC3	1.74813			SELP
S100A8	0.02		ATF5	49.61		MIR191	1.74813			EGLN3
S100B	0.02		CD34	49.61		MIR499A	1.74813			PLCB1
SAA2	0.02		CFH	49.61		MIR199B	1.74813			RBP1
ACSM3	0.02		CHCHD10	49.61		MIR429	1.74813			ABCC4
BGN	0.02		FOXP2	49.61		FGFR2	1.74775			LIFR
CCL11	0.02		GYS1	49.61		IL6ST	1.74483			NEDD4L
CCL19	0.02		NCOA4	49.61		CFI	1.74283			DNAJC10
CCL20	0.02		PTPRG	49.61		MYB	1.74247			KDELR3
THADA	0.02		RPS3A	49.61		PKLR	1.74247			MCL1
SELP	0.02		SLC8A1	49.61		MIR138-1	1.74171			CAPN2
SELPLG	0.02		TGIF1	49.61		ABCB7	1.74076			RND3
XYLT2	0.02		TNFAIP2	49.61		RAB28	1.7377			STIP1
CARD9	0.02		PFKFB3	49.52		NCOR2	1.73501			EGR3
SETMAR	0.02		COL18A1	49.52		LTF	1.73369			NTRK1
SFRP1	0.02		HRH1	49.52		TNFSF12	1.73136			CUX2
HHIP	0.02		KIF23	49.52		XRCC3	1.72681			SLC44A4
PYY3	0.02		NUSAP1	49.52		SCRIB	1.72681			KCNK1
SHC1	0.02		TPM3	49.52		ALPL	1.72592			NUP210
CERK	0.02		MAP3K5	49.5		PFKP	1.72261			ISG15
P2RY12	0.02		DSP	49.48		PACS1	1.72212			FMO5
IL25	0.02		MFSD2A	49.48		CRKL	1.7198			HMGA1
BMP2	0.02		TFDP1	49.48		PDCD1	1.71698			MGST3
PINK1	0.02		COX4I1	49.46		PARK7	1.7166			XRCC1
SLC2A2	0.02		CTSH	49.46		GSR	1.7164			PSMC5
SLC6A2	0.02		PTPRF	49.46		PRKCD	1.71236			SRSF5
NCF1	0.02		SERPINF1	49.46		ITPR3	1.71074			CSRP3
SLC15A1	0.02		CYP46A1	49.45		FOXF1	1.71039			DAD1
BMPR1A	0.02		GLCCI1	49.45		CES1	1.70577			PAX8
SLN	0.02		GRIK5	49.45		PEMT	1.70553			DIO1
SNRNP70	0.02		PRG4	49.45		SOD3	1.70369			IRAK1
SOD3	0.02		SETD5	49.45		HSPD1	1.7002			MEF2C
SORL1	0.02		BMI1	49.42		MYO5B	1.69839			MCM5
MAP3K7	0.02		PPBP	49.42		PEX26	1.69839			SULT2A1
TAL1	0.02		RCAN2	49.42		GTPBP3	1.69839			NEDD9
TAZ	0.02		ACOT1	49.39		GTF3C2	1.69839			PYGM
TBX15	0.02		ALDH3A1	49.39		ATP13A4	1.69839			PGK1
MIR532	0.02		AIFM1	49.38		SLC2A7	1.69839			F2RL1
TCF21	0.02		ACOT3	49.36		MAPT	1.69641			FKBP4
TEK	0.02		AMHR2	49.36		FGF1	1.69598			PTGDS
TERF1	0.02		XIST	49.36		S100A8	1.69598			IL1RL1
THBD	0.02		CTNNA1	49.32		SECISBP2	1.68895			SGK3
THRB	0.02		CYP4B1	49.32		ZEB2	1.6874			TECR
THRSP	0.02		GSTK1	49.32		BMPR1A	1.68677			FSTL1
TIMP1	0.02		LMCD1	49.32		HPSE	1.68641			PLSCR1
TIMP3	0.02		ROCK1	49.32		DEL1P36	1.6859			ACAT1
C1QBP	0.02		CCL24	49.22		SERAC1	1.68517			MTHFD2
TPH1	0.02		DTYMK	49.22		PNPLA1	1.67901			SERPINE2
CRISP2	0.02		GFRA2	49.22		SHH	1.67457			RRM2
C3AR1	0.02		MEST	49.22		CXCL5	1.67414			FTH1
TRH	0.02		PRKCG	49.22		LMX1B	1.67381			NDUFS4
TRPC1	0.02		RNF144B	49.22		NRG1	1.67179			HERPUD1
TRPM2	0.02		SERPINB1A	49.22		DAGLA	1.67177			PINK1
TNFRSF4	0.02		SLC25A1	49.22		METAP2	1.6714			WEE1
PLIN4	0.02		SUSD2	49.22		PTHLH	1.67132			IRAK2
TYRP1	0.02		EIF5	49.18		IFNA2	1.6687			ITGA3
UCN	0.02		DNAL1	49.16		LIN7C	1.66542			MAFF
UROD	0.02		PFKP	49.15		MAOB	1.66514			PLTP
USF1	0.02		SLC10A1	49.15		FDFT1	1.66187			PLAT
VIM	0.02		SORBS1	49.15		HNF4G	1.66184			CRAT
VIP	0.02		TG	49.15		CGB5	1.66116			MAF
WFS1	0.02		TNFAIP8	49.15		APOC2	1.66106			MYH6
XRCC1	0.02		KRAS	49.09		CTF1	1.66055			SLC39A14
CXCR4	0.02		CYP2C37	49.08		P2RX7	1.65773			ABI3BP
VKORC1	0.02		PRSS1	49.08		ADCY10	1.65112			EHD2
METRN	0.02		VWCE	49.08		RBFOX1	1.64941			P4HB
PRRC2A	0.02		ENO2	49.07		SRA1	1.64892			AKR1A1
PLA2G7	0.02		MUC1	49.04		BDKRB2	1.64364			SLC1A5
MUL1	0.02		SLC45A1	49.04		TSLP	1.64279			GPI
DHX40	0.02		ALDH1A3	49.03		PLIN5	1.64177			HPCAL1
ADM2	0.02		CNDP2	49.03		PODXL	1.63794			ARIH2
WDR26	0.02		GPCPD1	49.03		EIF4EBP1	1.63547			BUB1
FLAD1	0.02		NFKBIZ	49.03		MIR26A1	1.63522			BMF
AAAS	0.02		BGN	48.99		PKD1	1.63463			KLF2
TLR10	0.02		BSG	48.99		MEST	1.63451			SCARA5
TAM	0.02		CD40LG	48.99		CSF2	1.63235			BBOX1
CAST	0.02		EPS15	48.99		TRAF6	1.63166			EHHADH
CASP3	0.02		GJC1	48.99		LINGO2	1.62958			HSD17B11
ROPN1L	0.02		IL22	48.99		NPSR1	1.62887			SRRM2
PLA2G6	0.02		INMT	48.99		ELAVL1	1.62878			THRSP
SGIP1	0.02		ITGB3BP	48.99		MRPS22	1.6278			ATP8B2
ATRN	0.02		SPA17	48.99		SERPINF2	1.62601			TRAF3IP2
IL1F10	0.02		TCF21	48.99		TNFRSF12A	1.62599			JAK1
SPZ1	0.02		ZPBP2	48.93		GPR119	1.62473			CHKA
ACCS	0.02		CTSC	48.91		MTMR9	1.6206			GFRA1
DGKE	0.02		ISG20	48.9		QPCTL	1.61944			PIK3R3
TNFSF11	0.02		MGST2	48.9		NPY4R	1.61885			RBM3
KLF7	0.02		BMP1	48.85		UBXN11	1.61721			DAB1
TNKS	0.02		CYP2J2	48.85		COL18A1	1.61711			GMFB
TNFSF14	0.02		RPL10	48.85		RAC1	1.61707			IVNS1ABP
TNFSF10	0.02		ARHGDIA	48.83		ATP2A1	1.61625			NPAS2
CBS	0.02		C1QC	48.83		MEF2A	1.61574			VEGFB
SOCS2	0.02		PSMB1	48.83		RMST	1.61521			DUSP4
CCN5	0.02		CD55	48.79		POSTN	1.61516			IFIT3
KAT2B	0.02		DIABLO	48.79		RAB17	1.61303			LUM
SPHK1	0.02		CCK	48.77		SUSD1	1.61303			PER3
ARTN	0.02		MUC5B	48.77		CLN3	1.6111			HRAS
CCT	0.02		NRIP1	48.77		SDHD	1.6111			KMT2A
CLDN10	0.02		IL7	48.68		CHM	1.6111			ENO3
SLC39A13	0.02		NPHS1	48.68		CDK6	1.61108			FOSL2
NLRP12	0.02		TRAF1	48.68		HTR3A	1.61078			FYN
NOG	0.02		DDIT4L	48.66		EXOC4	1.61066			GDPD5
CD8A	0.02		PRDM16	48.66		DVL2	1.61061			NRG1
KLF4	0.02		TRPV6	48.66		ARAF	1.61061			FAM107A
SLIT2	0.02		AHCY	48.63		P3H2	1.61061			RASA3
PPIG	0.02		CIRBP	48.63		CADM2	1.60841			BBC3
SLC22A8	0.02		AKR1B10	48.58		ELOVL5	1.60815			IL1R2
LIPG	0.02		ELK4	48.55		ENG	1.60422			MCM6
ATG5	0.02		ERRFI1	48.55		CEP120	1.60412			TK1
MAGED1	0.02		PBK	48.55		RICTOR	1.60398			OXTR
LITAF	0.02		EDNRA	48.54		ADGRV1	1.60398			SIAH2
TBPL1	0.02		AKR1C19	48.53		NQO1	1.60362			SLC38A4
NPEPPS	0.02		SLC4A4	48.52		CYFIP1	1.60304			GRM8
GDF3	0.02		SLC51B	48.52		ADH1B	1.60225			KCNIP3
ABCG1	0.02		VEGFD	48.52		APLNR	1.60212			STX8
RGS6	0.02		GCG	48.5		FKBP5	1.60108			PDCD4
KEAP1	0.02		PTHLH	48.5		NGF	1.59994			CAPG
DNAJC6	0.02		DLK1	48.48		RASAL2	1.59988			G6PDX
TBC1D4	0.02		FZD1	48.48		PLIN4	1.59948			RTN4
MVP	0.02		GNG11	48.48		FGF13	1.59222			TSPAN12
CDH2	0.01		GSDME	48.48		MMP12	1.59214			VCL
AKT3	0.01		MYH11	48.48		CDC73	1.59196			ABCG1
MIR675	0.01		RARRES2	48.48		RB1CC1	1.59196			BTG1
TANK	0.01		SFXN1	48.48		HOXB5	1.59128			CYP24A1
ZSCAN30	0.01		SSR1	48.48		ZNF248	1.59128			PGD
VTRNA2-1	0.01		CFL1	48.43		RGS6	1.59087			EPO
MIR374B	0.01		KIF20A	48.43		IMPG1	1.58928			SLC12A2
MUPP	0.01		ARRB1	48.36		HTR2B	1.58776			SLC16A3
HDAC6	0.01		CDH5	48.36		TLR9	1.5833			AVPR1A
DIP	0.01		COL6A2	48.36		S100B	1.58236			MALAT1
ENDO1	0.01		MAT2A	48.36		ITGB2	1.5791			TSC2
IBD20	0.01		SULF2	48.36		HADHA	1.57904			MUC2
INSL5	0.01		KHSRP	48.33		HLA-DQA1	1.57806			TET1
WAGRO	0.01		SERPINA1	48.31		FBN2	1.57762			CCL11
BOP	0.01		AACS	48.29		ANO3	1.57762			RAN
MIR1908	0.01		CYP2B6	48.29		TRAM1L1	1.57762			DHRS9
TMED7-TICAM2	0.01		UGP2	48.29		IGFBP4	1.57714			LIPA
CHAF1A	0.01		RPL41	48.26		MIR214	1.5761			RRBP1
PARP2	0.01		SF3B3	48.26		SCG2	1.57529			CITED2
GJC1	0.01		COL5A2	48.23		ENSG00000202498	1.57319			GRIA1
LY75-CD302	0.01		HNRNPA1	48.23		IL7	1.57298			UBC
TMX2-CTNND1	0.01		KYNU	48.23		CXCR3	1.57198			ARG2
DEL11P13	0.01		SIK1	48.23		CXCL12	1.57166			CYP4A1
KLRC4-KLRK1	0.01		SLC9A3R1	48.23		DIO3	1.57067			ERBB3
COMMD3-BMI1	0.01		EFNB2	48.21		CCL20	1.57063			ARPC1B
ABCC5	0.01		GSTM5	48.21		H2AX	1.57031			IGFALS
MIR4777	0.01		NOL3	48.21		LHX3	1.56839			OLFM1
MIR4460	0.01		RHOA	48.21		HRAS	1.56727			SERPINA3
MIR4443	0.01		KLK3	48.2		PRKAR2B	1.56657			TRAP1
MIR4517	0.01		APOC2	48.11		STS	1.56566			PRKDC
BIRC6-AS1	0.01		DNAJA2	48.11		SNURF	1.56492			TKT
CDH11	0.01		GNAO1	48.11		TP73	1.56444			AURKB
PPIF	0.01		HSD3B7	48.11		CA9	1.56397			ABCB4
PGR-AS1	0.01		NDUFB2	48.11		G6PD	1.56395			GLS
OPN1MW3	0.01		NMT2	48.11		ARID1A	1.56353			IFI27
LSINCT5	0.01		PECR	48.11		PRF1	1.56294			PHB1
BCAP31	0.01		PHF20L1	48.11		RFTN1	1.56294			PPP1R12A
FAM13A	0.01		PLP1	48.11		MUC15	1.56294			SLC39A8
TRIM28	0.01		RBM39	48.11		EML6	1.56294			SPAG5
WASF2	0.01		RPS18	48.11		ADORA2B	1.56194			RAMP2
DHRS9	0.01		TCIM	48.11		COL4A5	1.56098			ANGPT2
RBM6	0.01		TPR	48.11		PPOX	1.56098			C1S
LINC01412	0.01		TMPO	48.1		TBXT	1.56098			HSD17B7
MACORIS	0.01		DNAJA1	48.08		HDLCQ1	1.56098			SOX4
RNF41	0.01		GAP43	48.08		VEGFC	1.55242			CYB561
CDK5	0.01		AKR1C1	48.07		GRIN1	1.55121			IGFBP7
CALCRL	0.01		ECHS1	48.06		FSHB	1.55101			CTSL
ANGPTL7	0.01		PEX11A	48.06		CYP2A6	1.55099			F5
TRIB1	0.01		FOXP3	48.06		CLCF1	1.54976			FMO1
PLIN3	0.01		TALDO1	48.06		NRP2	1.54686			PECAM1
RCAN2	0.01		TPD52L1	48.06		SCNN1A	1.54644			CGREF1
CDK8	0.01		PCSK1N	48.02		DRD3	1.54117			LRP4
SPRY1	0.01		CRYAA	48		F8	1.53936			PRSS8
IRX5	0.01		PROK2	48		GALR1	1.53895			REEP5
RAMP2	0.01		SERPINA3K	48		TBX15	1.53808			SMPD1
RAMP3	0.01		STK26	48		ASAH1	1.53543			AQP9
LOC102724197	0.01		ACTN1	47.97		UBE2E3	1.53543			BCL3
LOC102724971	0.01		MGP	47.97		PITPNB	1.53543			HADHA
RTN3	0.01		PTK2B	47.97		TTC28-AS1	1.53543			CLDN2
AKR1A1	0.01		SLC22A7	47.97		OSM	1.53467			NOTCH4
KLF2	0.01		THY1	47.97		ALOX15	1.53429			PEG3
CITED2	0.01		LPIN2	47.94		PDGFRA	1.53379			CREM
CEPT1	0.01		PPP3R1	47.94		DMRT1	1.53379			KRT5
PEMT	0.01		SARDH	47.94		FN1	1.52857			RACGAP1
PIAS3	0.01		TYROBP	47.94		B2M	1.52783			SCP2
YAP1	0.01		ASF1B	47.91		MYO3B	1.52592			NRF1
ERICD	0.01		MYBL2	47.91		TTF2	1.52529			UGT2B1
IFI30	0.01		UNC5B	47.91		CCR1	1.52446			ABCA6
OLFM1	0.01		ATL2	47.9		ARID5B	1.52386			MYH7
CDX2	0.01		CES2A	47.9		CCL13	1.523			SLC17A8
TOMM40	0.01		EPB41	47.9		RORA	1.52191			NPC2
MAD2L2	0.01		GPRC5C	47.9		NPPC	1.52036			OLFML3
TIMM44	0.01		NDUFA5	47.9		CDK5R2	1.51922			PGM1
SLC9A6	0.01		UCHL3	47.9		NPHP4	1.51698			SERPINC1
NCOA2	0.01		XPNPEP2	47.9		ABCC2	1.51507			SPC25
SEMA4D	0.01		CYP51	47.85		GFRAL	1.5149			COX5B
CEBPB	0.01		SELENBP1	47.85		TNFSF10	1.51435			GNAI3
SEMA3C	0.01		AHNAK	47.84		PNPLA4	1.5142			PLXDC2
CEBPD	0.01		CSRP1	47.84		ANXA1	1.51295			RUNX1T1
KAT5	0.01		MX1	47.84		HDAC9	1.51295			BMP2K
HYOU1	0.01		PIGX	47.83		TUBGCP5	1.51008			ESPN
ZNRD2	0.01		PDE10A	47.76		KCNJ2	1.50904			GNB2
THRA1/BTR	0.01		CBX6	47.74		TSHR	1.50702			G6PC1
LINC00237	0.01		ETNK2	47.74		CGB3	1.50702			EPS8
PRDX4	0.01		RARB	47.72		FETUB	1.50571			FMR1
ARL6IP5	0.01		ACOT9	47.69		PTH1R	1.5048			INHBE
AGPAT2	0.01		ASRGL1	47.69		TMEM216	1.50351			PTMA
SLC35A1	0.01		CHPF	47.69		CEP295	1.50351			SDC4
OLFM4	0.01		CPN1	47.69		SLC4A5	1.50241			UNG
DPYSL4	0.01		KCNE4	47.69		ACAN	1.50237			NANOG
LRP1-AS	0.01		RCBTB1	47.69		BMPR2	1.50159			ULK1
TXNRD2	0.01		TIMM10B	47.69		PIK3C3	1.50114			AOX3
SCGN	0.01		CSRNP1	47.61		TBK1	1.50065			ART4
RGS14	0.01		HADHB	47.61		B4GALT5	1.50065			RELB
CAMKK2	0.01		LGALS3BP	47.61		ELOVL6	1.5001			VWF
CST12P	0.01		HSDL2	47.59		CHUK	1.49935			GDA
RN7SL263P	0.01		KRT23	47.59		LINC02914	1.49528			LGALS3
CELF1	0.01		PAK1	47.59		IGFBP5	1.49407			SLC37A4
SIRT1-AS	0.01		PFKM	47.59		GABRB3	1.49321			ARRDC3
CGRRF1	0.01		RAP1GAP	47.59		GPX1	1.49174			CAR3
DCTN6	0.01		TNNC1	47.59		PLPPR5	1.49134			GSTT2
GNA13	0.01		SNAI2	47.52		IQCB1	1.49001			PEBP1
TNFSF13B	0.01		THBD	47.52		CSMD1	1.48831			SHH
CETN1	0.01		BRCA1	47.49		FOXO3	1.48794			ACAA2
POLD3	0.01		CADPS	47.49		CLDN3	1.48652			FHL2
ORI6	0.01		EYA2	47.49		RAD50	1.48618			GAS6
OGA	0.01		MYH3	47.49		BRIP1	1.48618			DNAJB1
NFAT5	0.01		PLXNB1	47.49		LIG4	1.48618			ATP1B3
NES	0.01		STX2	47.49		PPM1D	1.48618			CDC14B
CFTR	0.01		SYNGAP1	47.49		NQO2	1.48618			COL12A1
SEPTIN9	0.01		TNK2	47.49		HNMT	1.48618			TES
CCR9	0.01		AP1S2	47.48		SMARCAL1	1.48618			CNN1
WASF3	0.01		HPN	47.48		CELSR1	1.48618			GSTT3
PPP1R13L	0.01		NFYA	47.48		RAD51C	1.48618			OGA
LILRB1	0.01		TSPAN4	47.48		PDGFRL	1.48618			SMARCA2
ADAM28	0.01		NPC1	47.46		VANGL1	1.48618			CTRB1
USP19	0.01		ERO1A	47.46		PARD3	1.48618			IFIT1
CEACAM8	0.01		MMP10	47.45		DARS2	1.48618			LRP1
MRPS30	0.01		NCF2	47.45		SCGB3A2	1.48618			FABP5
UTS2	0.01		RUNX1	47.45		FUZ	1.48618			TIMM23
PAPOLA	0.01		SLC29A1	47.45		GNG3	1.48618			IER3
PRDX3	0.01		SLC6A9	47.45		RNF139	1.48618			RARA
FERMT2	0.01		DNAJB11	47.42		CLIC2	1.48618			CYP2B9
SDS	0.01		FBLN2	47.42		RAD51D	1.48618			NUCKS1
SLC27A5	0.01		NR0B1	47.42		MUC7	1.48618			PMAIP1
SLC27A4	0.01		PIP	47.42		HSPBAP1	1.48618			AQP3
RIPK3	0.01		PLA2G12A	47.42		RAD9B	1.48618			EPAS1
CHD2	0.01		TLR1	47.42		KMT5B	1.48618			GCH1
RAPGEF4	0.01		ADORA2A	47.4		C11orf65	1.48618			HNMT
STIN2-VNTR	0.01		GPNMB	47.4		SLC49A4	1.48618			PSMA2
ADAMTS5	0.01		PENK	47.4		ABRAXAS1	1.48618			PSMC4
PRDM4	0.01		SLPI	47.4		MIR181B2	1.48618			CLSTN1
CHEK1	0.01		CPN2	47.38		MIR9-3	1.48618			CXCL9
WDHD1	0.01		TACR3	47.38		MIR520C	1.48618			OSGIN1
MAP4K5	0.01		YAF2	47.38		MIR584	1.48618			SLC11A2
IRAK3	0.01		BCAR3	47.32		MIR661	1.48618			SLC20A1
AKAP13	0.01		CLDN5	47.32		MIR502	1.48618			SLCO1A1
KLHL2	0.01		SHMT2	47.32		MIR510	1.48618			CCNE2
VSIG4	0.01		SLC5A1	47.32		RAD51L3-RFFL	1.48618			APOC1
PDAP1	0.01		TUBB2B	47.32		PEE1	1.48618			GPT2
TUSC2	0.01		ALDOC	47.29		MGR2	1.48618			KCNJ4
OIP5	0.01		ADGRL2	47.28		MGR3	1.48618			MDK
SYNPO	0.01		BPGM	47.28		MGR5	1.48618			MYH2
CHRNA4	0.01		CAP1	47.28		MGR1	1.48618			PHTF1
DBA2	0.01		OPLAH	47.28		MGR6	1.48618			SMAD1
TXNRD3	0.01		VIPR1	47.28		PEE2	1.48618			SYN1
SORCS1	0.01		ACAA1A	47.24		PEE3	1.48618			WIPI1
OSBPL11	0.01		AEBP1	47.24		DUPXQ28	1.48618			ORM2
C1QTNF3	0.01		AHSG	47.24		AFA1	1.48618			PTMS
C1QTNF7	0.01		DLL1	47.24		AGA2	1.48618			SAA3
HAUS1	0.01		PDHA1	47.24		ASRT3	1.48618			SOX18
H3P23	0.01		PKP2	47.24		ASRT4	1.48618			WWTR1
H3P10	0.01		SLC26A6	47.24		ASRT6	1.48618			ODC1
SLC5A11	0.01		CHRM1	47.2		ASRT8	1.48618			UGCG
ADCYAP1	0.01		DPYD	47.18		AGA3	1.48618			NPM1
SLC22A12	0.01		CAMK2D	47.17		NAFLD2	1.48618			NREP
ABHD15	0.01		RETSAT	47.17		MGR10	1.48618			AREG
LRG1	0.01		SPINK1	47.17		MGR11	1.48618			HSF1
AGAP2	0.01		TXNRD2	47.17		MGR12	1.48618			GRB2
FTSJ3	0.01		ACP5	47.08		MGR8	1.48618			NDUFA1
RLN3	0.01		AIG1	47.08		ADAMTS14	1.4855			IL4R
TWIST2	0.01		CADPS2	47.08		FGF9	1.48315			RABGAP1L
CLCN3	0.01		CD81	47.08		HS6ST3	1.48315			ACSL3
MSS51	0.01		DHRS7	47.08		SESN3	1.48177			BUB1B
CLCN7	0.01		ECM1	47.08		TLCD3B	1.48177			GBP2
GSTO2	0.01		HOPX	47.08		PDCD4	1.48118			ACAA1B
CLK2	0.01		IFI30	47.08		SPRY2	1.4811			CCNL2
CLN3	0.01		MAG	47.08		GFAP	1.48005			GLMP
CLTA	0.01		PAK2	47.08		HDAC6	1.48			PRRC2A
TPH2	0.01		REV1	47.08		THPO	1.47915			SNCB
CMA1	0.01		LPIN3	47.07		NEDD4L	1.47914			HSPH1
SPPL3	0.01		PUS10	47.07		AQP9	1.47914			ACTG2
CCR6	0.01		LIF	47.04		ATP1A1	1.47612			MAP1LC3A
CCR7	0.01		P4HA1	47.03		CYP11B1	1.47482			KCNJ9
ACKR2	0.01		TXN1	47.03		WDTC1	1.47364			CALCA
IQCK	0.01		AKAP8	47		DPP10	1.46985			MT3
ZNF543	0.01		CITED1	47		PNLIPRP2	1.46966			BCL2L2
CPT1C	0.01		CYP20A1	47		HDAC2	1.4694			EIF4EBP2
COL1A1	0.01		SOX13	47		AXL	1.4694			NUDT7
OSCP1	0.01		SURF4	47		TCN2	1.46791			PLOD3
COL4A1	0.01		TCEAL8	47		MAFB	1.46766			SMPX
COL6A1	0.01		DAB2	46.95		UBE3C	1.46707			TNFAIP3
COL9A3	0.01		TFPI	46.95		IL10RA	1.46474			CACNA1G
COL12A1	0.01		ABCC9	46.91		NIPA1	1.46222			TNFRSF25
CORT	0.01		ST3GAL1	46.91		NIPA2	1.46222			TPO
SLCO6A1	0.01		SDF2L1	46.89		PWRN2	1.46222			GNAI2
ADORA1	0.01		CARTPT	46.88		LECT2	1.45965			MVP
TAAR1	0.01		ADAM9	46.88		TEK	1.4589			TUBB6
ADORA2A	0.01		CIT	46.88		ETS1	1.4589			TYMS
ADORA2B	0.01		SACS	46.88		ERCC4	1.45826			NPDC1
KLF14	0.01		TM4SF4	46.88		TYMP	1.45758			PSMC2
CPN1	0.01		TRIM28	46.88		CCDC80	1.457			SERPINA6
CPN2	0.01		ASPM	46.83		POC5	1.45586			SERPINB5
GPAT4	0.01		MESP1	46.77		EGR1	1.45573			TOMM20
MAGEC3	0.01		NT5C	46.77		ADCY9	1.45537			PCOLCE2
CRHR2	0.01		TSTD1	46.77		CA2	1.45502			ABCG8
MAGEE2	0.01		CNR1	46.76		ABCC9	1.45502			COL6A1
ADORA3	0.01		ARHGEF19	46.76		ERN1	1.45446			CDCA2
CRMP1	0.01		COX8B	46.76		SLC16A1	1.45166			MGST1
S100A16	0.01		GRAMD1B	46.76		CRY2	1.45147			CSF1
TRIM69	0.01		MTMR11	46.76		RNF216	1.45053			PLK1
MACROD2	0.01		RAB23	46.76		ADAMTS19	1.45053			ATP6V1A
CRY2	0.01		SLC9A3R2	46.76		TPH2	1.44716			PRKAG2
CSE1L	0.01		TCF25	46.76		PCM1	1.44522			PRKCQ
PIWIL4	0.01		ANKRD1	46.75		IL2RA	1.44268			STAT6
CSF2	0.01		CDT1	46.75		XRCC1	1.44116			LIMA1
CSF3	0.01		EDNRB	46.75		CSN1S1	1.43983			ZFP36L1
CSK	0.01		RAD51AP1	46.75		SULT1E1	1.43669			HACD2
CDAN1	0.01		CRYM	46.74		LRP1B	1.43669			PHF14
CSTA	0.01		CYB5B	46.74		GNA11	1.43611			RBM19
LYPD4	0.01		GNAQ	46.74		NEK9	1.43528			PLIN4
TICAM1	0.01		RPL31	46.74		PLAUR	1.43347			BIRC3
CILP2	0.01		MCM7	46.71		ABI1	1.43147			CCN5
ATP8B3	0.01		COQ10B	46.68		COQ6	1.43147			EEF1D
CREB3L4	0.01		GPX8	46.68		COQ8B	1.43147			FAM43A
HJV	0.01		HES5	46.68		GUCA2B	1.43147			PPFIBP1
PM20D1	0.01		PNPLA8	46.68		PTCH1	1.43104			S100G
CTNND1	0.01		SATB2	46.68		HAVCR1	1.4308			SGK2
PHETA2	0.01		TDP2	46.63		LACTB	1.43074			WFDC2
CTRL	0.01		CENPA	46.61		AFP	1.43054			GPD2
CTSB	0.01		GSTM4	46.61		FOXP2	1.42688			ACE2
PLB1	0.01		ETS1	46.59		COMP	1.42648			APEX1
ZNF385B	0.01		CDK5	46.58		ERBB3	1.42509			IL10RB
ERFE	0.01		GNB1	46.58		ITPR1	1.42509			TNFSF12
CTSL	0.01		MED1	46.58		VEGFD	1.42509			CD83
XXYLT1	0.01		NR1H2	46.58		NAP1L5	1.42481			MRPL20
CNTN4	0.01		WSB1	46.58		GAS6	1.42396			CLK1
PAQR3	0.01		SLC22A6	46.54		SCAP	1.42361			CCNL1
CREBRF	0.01		ACMSD	46.52		C3AR1	1.42347			COX5A
SLC2A12	0.01		CPEB1	46.52		BCR	1.42346			CRIP1
VKORC1L1	0.01		EIF4E2	46.52		PHYH	1.42346			FAM13A
KCTD7	0.01		PTGES2	46.52		FLVCR1	1.42346			GAD2
CYP2C9	0.01		GRK3	46.49		CNGB3	1.42346			HAO2
CYP2D7	0.01		KCNB1	46.49		NT5DC1	1.42346			SLC16A10
CYP2D6	0.01		NDUFV2	46.49		LARGE1	1.42346			TXNDC11
CYP3A4	0.01		TCF3	46.49		CPLANE1	1.42346			CTSK
CYP11A1	0.01		CYP2B1	46.48		GH-LCR	1.42346			GSTA3
CYP17A1	0.01		ACOT8	46.47		SELENOP	1.42051			KLF5
CYP21A2	0.01		CASP14	46.47		FABP6	1.42014			CYP3A23-3A1
CYP24A1	0.01		CCNT1	46.47		NOS1AP	1.41785			CASP6
SLC35G1	0.01		CUEDC1	46.47		ENO2	1.41766			ARHGAP22
CYP27B1	0.01		E2F2	46.47		KIF3A	1.41521			BLNK
DACH1	0.01		HBB	46.47		APOO	1.415			LDHD
DAPK3	0.01		NCL	46.47		CCN1	1.4136			PHB2
MARCHF10	0.01		RFNG	46.47		WHAMMP3	1.40946			RHBDF1
AKR1C2	0.01		SELL	46.47		GPS2	1.40801			CSRP2
TMPRSS6	0.01		TFPI2	46.47		ELANE	1.40773			FLNB
AAVS1	0.01		WNK2	46.47		PRKCB	1.40773			IFITM3
NLRP6	0.01		COL7A1	46.42		PLA2G2A	1.40773			SST
DIH1	0.01		DDR2	46.42		MGMT	1.40743			APOM
DIO1	0.01		HCK	46.42		PRKAG2	1.40549			DFFA
DNAH8	0.01		HDAC6	46.42		MBL2	1.4044			MKNK2
DOCK2	0.01		RAPGEF4	46.42		MALAT1	1.40013			ARC
DPT	0.01		ERCC1	46.35		SGIP1	1.39899			MSH2
DRD5	0.01		DDC	46.33		IL11	1.39854			STC1
DUSP5	0.01		TNFRSF19	46.33		FTH1	1.39854			AQP2
DUSP9	0.01		ADRM1	46.3		RECK	1.39763			DMKN
E2F1	0.01		ENPP3	46.3		PTPRN	1.39736			FAH
ECT2	0.01		STAU2	46.3		CERS1	1.39486			L1CAM
EDNRB	0.01		ZWILCH	46.3		CEACAM1	1.39482			PHLDA1
PGAM5	0.01		ALG2	46.29		CTLA4	1.39257			PMP22
EIF2S1	0.01		AQP8	46.29		SYPL2	1.39189			PYCARD
DCP1B	0.01		DVL2	46.29		CXCL1	1.3891			SLC1A1
ARID2	0.01		LY6D	46.29		GP6	1.38761			SLC1A4
METTL21C	0.01		NDUFS3	46.29		GABRA5	1.38742			SLC47A1
MLKL	0.01		SEMA4G	46.29		SNORD109B	1.38742			BMP5
EIF4E	0.01		TMEM117	46.29		PWARSN	1.38742			PAQR9
EIF4EBP2	0.01		TPPP3	46.29		ENSG00000212411	1.38742			RPL4
ELAVL2	0.01		DUSP8	46.26		FGF10	1.38739			VASN
A2M	0.01		HMOX2	46.26		SERPINA1	1.3868			CLCF1
PIKFYVE	0.01		PRDX4	46.26		WHAMM	1.38569			EIF2S2
SPRED2	0.01		SLC5A3	46.26		EID1	1.38569			ETFB
CRYBG1	0.01		TRAF2	46.26		GOLGA8F	1.38569			STAT5B
TAPT1	0.01		MEP1A	46.25		MIR24-1	1.38284			CGA
ENO2	0.01		SMAD7	46.23		CHST8	1.38254			PHLDA3
CCDC171	0.01		ZFP239	46.23		GSTT1	1.3805			TNS1
ERBB4	0.01		SHC1	46.19		LRP2	1.38024			YWHAE
ERCC2	0.01		PABPC1L	46.18		DNAJC27	1.3795			RPH3A
ERCC4	0.01		LRRN2	46.14		IL6-AS1	1.37933			HTR6
ESRRB	0.01		ANXA11	46.11		MIR192	1.37688			NLRP12
ETFA	0.01		ARHGAP5	46.11		SPINK1	1.3755			CACNA1A
ETV3	0.01		CAVIN3	46.11		SELENBP1	1.37426			CYP2D6
EZH2	0.01		EHD4	46.11		MIR718	1.37426			PDE4DIP
F2R	0.01		IL17RB	46.11		CD79A	1.37321			PTH1R
F2RL2	0.01		OAF	46.11		NCR3	1.37304			TSHR
F9	0.01		PFKFB1	46.11		PRKACB	1.37302			NDUFA2
F10	0.01		PRKAB2	46.11		MIR424	1.37247			CHRM2
F11	0.01		PRKAR2A	46.11		ATP1A2	1.37068			PPP3CA
FABP3	0.01		SLC30A1	46.11		FTL	1.37057			TNFRSF9
FANCB	0.01		SMPDL3A	46.11		FGL1	1.3704			ABCC6
MTIF3	0.01		SP3	46.11		GLI3	1.36999			F7
FAT2	0.01		SRPX	46.11		SULT2A1	1.36655			FOXP1
TMEM26	0.01		SULT1E1	46.11		CCN2	1.36561			HSPA1L
FCGR1A	0.01		SYN2	46.11		COL6A3	1.36558			NPR3
MARCHF8	0.01		IHH	46.1		PSMD9	1.36526			RACK1
FCGR3A	0.01		MAL	46.1		HMG20A	1.36396			RPS27L
PHACTR1	0.01		MANF	46.1		AGPAT2	1.36374			CACNA1D
HOXA11-AS	0.01		PLN	46.1		GABRA6	1.36321			CRELD2
THSD7A	0.01		C8G	46.06		ROBO1	1.36167			RPL17
FDFT1	0.01		CLCN5	46.06		VGF	1.36133			TPM2
FDPS	0.01		CSGALNACT1	46.06		LMBR1	1.36128			UBB
FES	0.01		PFKFB2	46.06		PNPLA5	1.36106			NMNAT1
VASH1	0.01		PPL	46.06		LOX	1.3609			OLFML1
MLXIP	0.01		TRIP12	46.06		RNY5	1.35928			PCDH8
ALDOB	0.01		CKS2	46		ADCY5	1.35663			PLCD3
KLRK1	0.01		METTL7A	45.94		ACLY	1.35654			INHBA
RAB18	0.01		MSR1	45.94		EDIL3	1.35629			SPARC
FOXC1	0.01		PDK2	45.94		SETDB1	1.35471			COX6B1
WDTC1	0.01		PRMT1	45.94		ZNF274	1.35471			NCALD
CAND2	0.01		DMD	45.93		GOLGA8G	1.35471			NTN1
KDM4C	0.01		C8B	45.92		GOLGA8EP	1.35471			A1BG
KDM6B	0.01		FBP2	45.92		LPXN	1.3546			G6PC3
FLNA	0.01		KLF13	45.92		FARS2	1.35325			CYP3A2
GPD1L	0.01		RHOBTB1	45.92		NINJ1	1.35325			KLF10
PASK	0.01		SLC25A33	45.92		PRMT6	1.35325			CAVIN2
FLNC	0.01		ALYREF	45.9		SDK1	1.35325			RIDA
NBEAL2	0.01		FICD	45.9		KIAA1217	1.35325			SLC25A10
FLT3	0.01		PWP2	45.9		CCDC77	1.35325			APOA2
SIK2	0.01		CYP4A31	45.88		OTUD1	1.35325			RNASE4
PHLPP1	0.01		EDARADD	45.88		FENDRR	1.35325			SDC2
PSD3	0.01		GTPBP8	45.88		PTPRN2	1.35039			SMOX
SIK3	0.01		KCNMB2	45.88		CDX2	1.34924			TRIP13
DICER1	0.01		SLC41A1	45.88		PDGFA	1.34904			CORO2A
SIRT5	0.01		B4GALT6	45.83		ADAM9	1.34866			ENDOD1
SIRT4	0.01		BCL9	45.83		GATA1	1.34866			HMGN2
NCS1	0.01		FABP6	45.83		GNAT1	1.34866			SKAP2
MLYCD	0.01		FOXJ1	45.83		PPT1	1.34866			LMNB1
TARDBP	0.01		MIR146A	45.83		COL7A1	1.34866			ALDH1B1
OTP	0.01		RAB38	45.83		CACNA2D4	1.34866			BIK
TRAM1	0.01		RPS25	45.83		PANK2	1.34866			NR2F2
SEC14L2	0.01		SPHK2	45.83		MN1	1.34866			ADM
DDAH2	0.01		CCL20	45.82		CTHRC1	1.34866			CAMK4
FPR2	0.01		IDO1	45.79		ACADL	1.34866			GPRC5A
AMACR	0.01		GNAI1	45.79		MYH8	1.34866			RASGRP1
MKRN1	0.01		LPAR1	45.79		UBE4A	1.34866			ATF2
LY96	0.01		MAP3K6	45.79		TAF6	1.34866			TRIB1
DIANPH	0.01		PGAM1	45.79		EBF3	1.34866			ZFAND2A
ALOX15	0.01		ROCK2	45.79		VSX2	1.34866			TNFSF11
PELI3	0.01		FGL1	45.74		TTLL5	1.34866			CNN2
IL27	0.01		LYZ2	45.74		ZFYVE26	1.34866			MEOX1
FSHB	0.01		MYL1	45.74		CYGB	1.34866			MYL4
ALPL	0.01		PLA1A	45.74		PHF3	1.34866			PCP4L1
FYN	0.01		TNFRSF11A	45.74		ADGRA3	1.34866			PSEN2
ANGPTL5	0.01		DHCR24	45.71		MRPL23	1.34866			PSMD14
SLC37A4	0.01		IFRD1	45.71		NEXMIF	1.34866			SLC17A7
GABPB1	0.01		DBI	45.66		CLRN1-AS1	1.34866			GLI1
NPNT	0.01		ZWINT	45.66		STX16-NPEPL1	1.34866			CCR2
TCERG1L	0.01		CTSS	45.65		LARS2-AS1	1.34866			NAGLU
GCA	0.01		SLC7A7	45.63		LIPE-AS1	1.34866			PDE4B
SPDEF	0.01		ST3GAL5	45.63		MYHAS	1.34866			SOAT2
TAFA5	0.01		ACSM5	45.62		TRU-TCA1-1	1.34866			HNRNPA3
GALE	0.01		RIN3	45.62		PDE6B-AS1	1.34866			PPIF
PRDX5	0.01		SCTR	45.62		LOC101930071	1.34866			CYP2C70
MOB4	0.01		SEC61G	45.62		USH2A-AS1	1.34866			GPX5
GALR1	0.01		TSPYL4	45.62		USH2A-AS2	1.34866			ANGPT1
POC1A	0.01		KITL	45.61		LOC105371046	1.34866			ELK1
AMBP	0.01		DLG2	45.61		LOC101927157	1.34866			NOCT
GALNT2	0.01		FEZ2	45.61		DCR	1.34866			DES
SGMS1	0.01		PCP4	45.61		RP22	1.34866			CD93
GEMIN5	0.01		SKI	45.61		RP24	1.34866			MEF2D
EGFL6	0.01		SLC2A8	45.61		RP6	1.34866
SNED1	0.01		TMEM176B	45.61		RP63	1.34866			AOMS1
GORASP2	0.01		YRDC	45.61		LOC122152296	1.34866			LOC101929710
ZZZ3	0.01		ABCA5	45.56		DEL22Q11.2	1.34866			AOMS2
ACOT11	0.01		CCL8	45.56		LOC112806037	1.34866			DYRK1B
IS1	0.01		CD52	45.56		RP29	1.34866			SLC6A14
DNM3	0.01		F8	45.56		RP34	1.34866			BMIQ7
CFAP61	0.01		PLXNB2	45.56		TTPP3	1.34866			LEPQTL1
KIFBP	0.01		RHOU	45.56		DUP7Q11.23	1.34866			MIR122
GATA2	0.01		TKFC	45.56		DUPXP11.23P11.22	1.34866			MIR143
FBXO3	0.01		UGT2B17	45.56		CTEPH1	1.34866			NUDC
GCH1	0.01		ANGPTL7	45.53		DEL5Q12	1.34866			ATP6V0D1-DT
NUPR1	0.01		FBN1	45.53		MNRI	1.34866			HDAC8
OPN1MW	0.01		GALNT4	45.53		GJA4	1.34687			CELA2A
GCY	0.01		HSPA4L	45.53		SDHC	1.34632			SNRPN
GDF2	0.01		LEF1	45.53		FOXP3	1.34369			IRAK1BP1
GDF10	0.01		PTPN11	45.53		HK1	1.34367			MEHMO
TAS2R12P	0.01		ACADS	45.48		AVPR1B	1.34254			RIC3
HCA1	0.01		ALAS2	45.48		CCND2	1.34183			DLK1
NAP1L5	0.01		ASPH	45.48		ATP12A	1.34183			MIR33A
GFI1	0.01		E2F7	45.48		FAM53B	1.34183			NPAP1
GH2	0.01		RPS3	45.48		TRIM61	1.34183			LEPROT
FETUB	0.01		TOP2B	45.48		MIAT	1.34183			BMIQ10
GJA3	0.01		GREB1	45.4		KIF4A	1.3414			SNORD116@
NPTN	0.01		PLA2G7	45.4		TNFSF14	1.34136			NDN
GJA8	0.01		RPSA	45.4		COL9A3	1.34101			ASOBS
[truncated: 67,325 more rows]

## Sheet: precocious puberty
DisGeNET			CTD			Genecard			Total
Gene	Score_gda		Gene Symbol	Inference Score		Gene Symbol	Relevance score		GNAS
GNAS	0.46		LHB	98.32		LHCGR	92.9178		KISS1R
KISS1R	0.36		FSHB	90.26		KISS1R	87.8873		MKRN3
MKRN3	0.34		CYP19A1	88.75		MKRN3	83.74		GNRH1
GNRH1	0.31		PGR	88.6		STON1-GTF2A1L	56.8223		IGF1
IGF1	0.31		IGF1	84.86		GNAS	44.7424		PTGS2
PTGS2	0.3		GNRH1	83.38		PTCH1	37.8914		LHB
LHB	0.3		AR	82.15		CYP19A1	37.3166		CYP19A1
CYP19A1	0.22		CCNA1	78.12		NR0B1	37.2885		LHCGR
LHCGR	0.2		STAR	74.97		GNRH1	37.2873		NR0B1
NR0B1	0.15		CYP17A1	74.74		DLK1	36.9199		SMAD4
SMAD4	0.11		CYP1A	72.59		KISS1	36.3539		NR3C1
NR3C1	0.11		CYP11A1	72.39		CYP21A2	35.6282		CDKL5
CDKL5	0.11		MGST3	71.61		IGF1	31.4045		PIGP
PIGP	0.1		GREB1	71.39		LOC100507346	30.0028		RAB23
RAB23	0.1		CYCS	70.87		FSHR	28.1652		HYMAI
HYMAI	0.1		TAT	70.53		LEP	26.7907		PLAGL1
PLAGL1	0.1		ESR1	70.29		GNRHR	26.7695		FGFRL1
FGFRL1	0.1		TGFA	70.13		TAC3	25.6898		MRAP
MRAP	0.1		EGF	69.76		LEPR	25.6583		MAGEL2
MAGEL2	0.1		CXCL12	69.42		GHR	25.2206		PCNT
PCNT	0.1		CYP1A1	68.66		FBN1	24.3416		INSR
INSR	0.1		CYP1B1	68.43		PROKR2	23.7988		KCNA1
KCNA1	0.1		AHR	68.27		IGFBP3	23.782		LETM1
LETM1	0.1		PRLR	68.14		GH1	23.3791		MC2R
MC2R	0.1		DNMT3B	68.05		TACR3	23.0344		PPARG
PPARG	0.1		ESR2B	67.44		ESR1	21.4744		LIMK1
LIMK1	0.1		GADD45A	66.42		POMC	21.2431		LMNA
LMNA	0.1		CCND2	66.19		FGFR1	20.5371		IFNG
IFNG	0.1		AMH	66.07		MAGEL2	20.4268		NEUROD2
NEUROD2	0.1		NR3C1	65.85		AR	19.7071		PTH1R
PTH1R	0.1		LHCGR	65.6		PRL	19.2926		RAP1A
RAP1A	0.1		MET	65.56		CYP11B1	18.0478		NSD2
NSD2	0.1		ALPL	65.39		FSHB	17.8766		SLC25A22
SLC25A22	0.1		SLC1A5	65.09		KMT2D	17.7035		KMT2D
KMT2D	0.1		KISS1	64.47		HRAS	17.0364		TRIM8
TRIM8	0.1		RAD51	64.13		LIN28B	16.9872		CAV1
CAV1	0.1		GSR	64.05		CYP17A1	16.9807		CASK
CASK	0.1		SLC6A6	64.04		NR5A1	16.7772		BAZ1B
BAZ1B	0.1		CDC20	63.99		PNPLA6	16.1325		PIGQ
PIGQ	0.1		ESR2	63.37		KRAS	16.0829		NRXN1
NRXN1	0.1		HSD3B1	63.21		UBE3A	15.6033		H6PD
H6PD	0.1		CLDN4	63.15		NR3C1	14.5263		GTF2IRD1
GTF2IRD1	0.1		PRL	63.13		LMNA	14.2818		WHCR
WHCR	0.1		BRCA1	62.89		NF1	13.908		CLIP2
CLIP2	0.1		NQO1	62.6		COL2A1	13.8787		RAP1B
RAP1B	0.1		SHBG	62.55		ANOS1	13.8562		RFC2
RFC2	0.1		CCNB2	62.46		FGF8	13.7973		SCN2A
SCN2A	0.1		CAT	62.45		SRY	13.7349		NSD1
NSD1	0.1		NCOA1	61.91		SNRPN	13.6924		SMARCA2
SMARCA2	0.1		SOD1	61.84		INS	13.5652		STAR
STAR	0.1		PPARG	61.78		HSD3B2	13.5357		STXBP1
STXBP1	0.1		TSHB	61.75		NRAS	13.4838		TSC1
TSC1	0.1		CYP3A23-3A1	61.3		INHA	13.1653		TSC2
TSC2	0.1		TH	61.19		SHBG	13.0338		SLC35A2
SLC35A2	0.1		TSC22D1	60.92		RAB23	13.0252		KDM6A
KDM6A	0.1		MDM2	60.89		SRD5A2	12.7831		KMT2B
KMT2B	0.1		ENC1	60.84		STAR	12.7115		ALMS1
ALMS1	0.1		EPHX1	60.36		PPARG	12.5362		BSCL2
BSCL2	0.1		ITPR1	60.34		GLI3	12.4845		CNTNAP2
CNTNAP2	0.1		FAM107A	60.32		SOX9	12.2857		RAI1
RAI1	0.1		MAPK8	59.82		INSR	12.1251		NNT
NNT	0.1		NFE2L2	59.8		IGFALS	11.9952		CPLX1
CPLX1	0.1		PRKCA	59.76		NDN	11.8326		FOS
FOS	0.1		MMP2	59.74		TSHR	11.8104		PNKP
PNKP	0.1		CYP26B1	59.72		HERC2	11.7223		FLII
FLII	0.1		DNMT3A	59.72		BGLAP	11.7187		FLI1
FLI1	0.1		INHBB	59.72		LHB	11.7156		IQSEC2
IQSEC2	0.1		CCNA2	59.65		DDX3X	11.6541		CTBP1
CTBP1	0.1		INHBA	59.65		MAB21L2	11.475		SIK1
SIK1	0.1		MKI67	59.65		SOX3	11.4528		ELN
ELN	0.1		IGF1R	59.56		KDM6A	11.4476		DHCR7
DHCR7	0.1		NR1I3	59.43		OCA2	11.429		ARX
ARX	0.1		GPER1	59.34		HESX1	11.3822		DDX3X
DDX3X	0.1		THY1	59.07		CHD7	11.3633		TXNRD2
TXNRD2	0.1		CLU	58.7		RTL1	11.3191		AGPAT2
AGPAT2	0.1		STMN1	58.68		SPEN	11.1699		TBL2
TBL2	0.1		SOD2	58.26		H6PD	11.1632		GTF2I
GTF2I	0.1		HSD17B1	58.2		LOC106799833	11.1612		DEAF1
DEAF1	0.1		NR1I2	58.18		BSCL2	11.1089		SETD2
SETD2	0.1		SPP1	58.18		LRP5	11.0678		CAVIN1
CAVIN1	0.1		EZH2	57.95		AGPAT2	11.0615		APC2
APC2	0.1		CASP9	57.91		PRKAR1A	10.9852		GNAO1
GNAO1	0.1		CRHR2	57.86		CDON	10.9808		GLI3
GLI3	0.1		WNT5A	57.71		WT1	10.9627		IDH1
IDH1	0.1		FOS	57.66		PTPN11	10.8641		IDH2
IDH2	0.1		CYP1A2	57.41		MIR4713HG	10.8197		FSHB
GH1	0.06		LEF1	57.39		PIRC66	10.8197		PGR
ESR1	0.04		BNIP3	57.36		GNA15	10.7836		AR
KISS1	0.03		MCM4	56.92		MC2R	10.7327		CCNA1
CYP21A2	0.03		NOS2	56.92		PAPSS2	10.6937		CYP17A1
LEP	0.03		GLUL	56.86		MEG3	10.6566		CYP1A
COASY	0.02		CDK1	56.84		LRRC56	10.4887		CYP11A1
CREBRF	0.02		ATP1B1	56.77		DMXL2	10.4032		MGST3
POMC	0.02		CREB1	56.74		CDKL5	10.3568		GREB1
CRP	0.02		BAX	56.68		HSD17B3	10.2886		CYCS
CD44	0.02		TNF	56.64		IQSEC2	10.2846		TAT
ZBTB7A	0.02		PVR	56.57		PROP1	10.1876		ESR1
AMH	0.02		GPX1	56.49		PROK2	9.95668		TGFA
LIN28B	0.02		HMGB2	56.47		NPAP1	9.68149		EGF
TSHR	0.01		SOCS2	56.47		PURA	9.64287		CXCL12
MIR664A	0.01		SOSTDC1	56.46		AMH	9.61403		CYP1A1
CYP11B1	0.01		TP53	56.42		IPW	9.60524		CYP1B1
BMS1	0.01		NEFH	56.33		GLI2	9.48293		AHR
BEST1	0.01		ARG1	56.32		BMP15	9.47333		PRLR
DLK1	0.01		LPL	56.28		IGF2	9.44234		DNMT3B
C1QL1	0.01		AQP1	56.11		BRAF	9.41419		ESR2B
CRH	0.01		STAT3	56.04		CGA	9.39968		GADD45A
CYP3A4	0.01		C3	56.01		SST	9.33612		CCND2
PHB2	0.01		FSHR	55.94		CAV1	9.25884		AMH
COL1A1	0.01		COL6A3	55.64		CAVIN1	9.24117		MET
PROKR2	0.01		MCM5	55.62		CYFIP1	9.21629		ALPL
LIN28A	0.01		CCL2	55.6		SNORD116@	9.19509		SLC1A5
TRPC6	0.01		IL6	55.55		DHX37	9.14409		KISS1
CHDH	0.01		PTTG1	55.55		LRBA	9.09941		RAD51
ACACA	0.01		UBE2C	55.55		IGFBP1	9.08626		GSR
POU1F1	0.01		RPL13	55.54		NPVF	8.96676		SLC6A6
FSHR	0.01		IGFBP2	55.41		MEGF8	8.93762		CDC20
QPCT	0.01		EGR1	55.34		HS6ST1	8.78881		ESR2
NR4A2	0.01		NFIX	55.34		PWRN1	8.77854		HSD3B1
NPY	0.01		CDKN1A	55.33		SNORD115-1	8.77854		CLDN4
APOA1	0.01		PDGFRA	55.28		TUBGCP5	8.75407		PRL
AR	0.01		CCNB1	55.25		TSC2	8.75375		BRCA1
IPP	0.01		ABCC2	55.13		CYP11A1	8.71232		NQO1
APOB	0.01		ATM	55.11		SRCAP	8.68064		SHBG
FMR1	0.01		MGLL	55.08		SIM1	8.64879		CCNB2
RETN	0.01		BCL2	55.06		PTH1R	8.52912		CAT
PTEN	0.01		LTF	55.06		SNORD108	8.51871		NCOA1
TGFA	0.01		THRA	55.06		LEPQTL1	8.5084		SOD1
TAC3	0.01		HMOX1	55.03		FOS	8.33412		TSHB
DMD	0.01		CDCA8	54.78		FMR1	8.32198		CYP3A23-3A1
CCL18	0.01		NAMPT	54.69		KANSL1	8.28494		TH
PAPPA2	0.01		IGFBP5	54.62		OTX2	8.22411		TSC22D1
BRD2	0.01		SPC25	54.59		NNT	8.17655		MDM2
ESR2	0.01		MAPK1	54.48		ARRB1	8.17517		ENC1
REN	0.01		CASP3	54.44		PRLH	8.17517		EPHX1
ESRRG	0.01		HSD11B2	54.44		ELN	8.16287		ITPR1
KCNT1	0.01		AURKB	54.37		MRPS22	8.14756		FAM107A
CUL9	0.01		COL12A1	54.32		SNORD116-1	8.14247		MAPK8
IGFALS	0.01		ESR2A	54.32		PWAR1	8.14247		NFE2L2
			NCOR2	54.24		MKRN3-AS1	8.14247		PRKCA
			GRIN1	54.19		TNXB	8.05662		MMP2
			VEGFA	54.14		SMAD4	8.02509		CYP26B1
			AURKA	54.12		NFIX	8.0105		DNMT3A
			CEBPA	53.99		STK11	7.91555		INHBB
			DYRK2	53.97		SHH	7.89783		CCNA2
			SLC2A2	53.94		FGFR3	7.89297		INHBA
			TFF1	53.94		CYB5A	7.87274		MKI67
			HSD17B3	53.72		ADIPOQ	7.78673		IGF1R
			HIF1A	53.65		STAT3	7.72889		NR1I3
			ARNT	53.64		ALMS1	7.72547		GPER1
			PTGS2	53.62		GTF2I	7.60332		THY1
			SLC7A5	53.58		SIX3	7.59037		CLU
			PPP1R1B	53.55		RAF1	7.57575		STMN1
			FOXP2	53.46		GHRL	7.5429		SOD2
			IFNG	53.42		POU1F1	7.53952		HSD17B1
			HIVEP1	53.22		NCF1	7.50929		NR1I2
			NAB2	53.22		HBB	7.50203		SPP1
			ROBO4	53.19		SPIDR	7.49424		EZH2
			AKT1	53.17		CGB5	7.48995		CASP9
			SLC7A11	53.09		PLAGL1	7.3981		CRHR2
			CAMK2A	52.98		POLR3A	7.38299		WNT5A
			CAMKK2	52.97		NUP107	7.36044		CYP1A2
			TFF3	52.97		SOX10	7.32206		LEF1
			PRSS23	52.9		STX1A	7.3136		BNIP3
			HSP90AB1	52.84		TBX3	7.29752		MCM4
			GJA1	52.72		SLC34A1	7.28743		NOS2
			GALR2	52.62		TEMPS	7.25803		GLUL
			FN1	52.6		MAP2K1	7.24739		CDK1
			THRB	52.55		ZIC2	7.24439		ATP1B1
			FABP4	52.47		LOC106780800	7.23974		CREB1
			SLC18A2	52.44		TSC1	7.21275		BAX
			VTG1	52.39		GBA	7.16277		TNF
			CKS2	52.21		RAI1	7.15824		PVR
			CDC25B	52.14		LIMK1	7.15503		GPX1
			MAPK11	52.06		LOC110631417	7.14138		HMGB2
			CRYAB	52.04		PDE11A	7.13234		SOCS2
			EGFR	52.03		CDKN1C	7.12172		SOSTDC1
			DUSP1	52		ADCY1	7.107		TP53
			FOXO3	51.93		SCN2A	7.05707		NEFH
			PVALB	51.84		NPY	7.03989		ARG1
			MFAP4	51.73		FLII	7.03743		LPL
			BUB1	51.7		RFC2	7.01333		AQP1
			PBK	51.7		SOX2	7.00753		STAT3
			KIF20A	51.63		SLC12A2	6.98249		C3
			ACTA1	51.56		GAS1	6.98092		FSHR
			MTM1	51.55		EHMT1	6.97929		COL6A3
			MED1	51.52		BUD23	6.96918		MCM5
			OLFM1	51.52		PDE8B	6.9423		CCL2
			RELA	51.39		MLXIPL	6.83934		IL6
			ID2	51.38		GTF2IRD1	6.83934		PTTG1
			MGP	51.35		TBL2	6.83934		UBE2C
			TNFSF10	51.25		BAZ1B	6.83934		RPL13
			BTG1	51.21		CLIP2	6.83934		IGFBP2
			KNSTRN	51.21		PCNT	6.80056		EGR1
			NCAPD2	51.11		NODAL	6.78415		NFIX
			OLFML3	51.11		PSMC3IP	6.76945		CDKN1A
			CDH1	51.1		TNRC6B	6.76542		PDGFRA
			CITED2	51.08		IFNG	6.75947		CCNB1
			TTR	51.08		APC	6.70916		ABCC2
			RAB4A	51.06		GHRH	6.68474		ATM
			CCNE1	51.03		EIF4H	6.67753		MGLL
			GH1	50.94		FKBP6	6.67753		BCL2
			NR3C2	50.94		BCL7B	6.67753		LTF
			CDCA5	50.91		DNAJC30	6.67753		THRA
			VTG2	50.9		GTF2IRD2	6.67753		HMOX1
			ENPP2	50.87		VPS37D	6.67753		CDCA8
			CEBPB	50.85		METTL27	6.67753		NAMPT
			E2F7	50.82		TMEM270	6.67753		IGFBP5
			RFC3	50.82		IL6	6.66307		SPC25
			CASP8	50.77		NSD2	6.60544		MAPK1
			SGK1	50.75		MECP2	6.60009		CASP3
			MAPK3	50.74		KCNK9	6.51356		HSD11B2
			NCOA2	50.68		SMO	6.49379		AURKB
			PDE4B	50.68		HTT	6.46132		COL12A1
			GOT2	50.62		KMT2C	6.46132		ESR2A
			GDPD5	50.59		KMT2E	6.46132		NCOR2
			MYH10	50.53		NSMF	6.42323		GRIN1
			PTGER3	50.53		INPPL1	6.4204		VEGFA
			DNMT1	50.52		DEAF1	6.40136		AURKA
			PARP1	50.45		HSD11B1	6.3928		CEBPA
			CAV1	50.42		HNRNPUL2-BSCL2	6.37288		DYRK2
			COMT	50.42		TRIM8	6.3304		SLC2A2
			G0S2	50.35		ZMPSTE24	6.31552		TFF1
			FOLR1	50.34		SOX6	6.30781		HSD17B3
			EBF3	50.29		HUWE1	6.28976		HIF1A
			PCK2	50.29		CASK	6.26644		ARNT
			PRIM1	50.24		ARX	6.26644		SLC7A5
			CTNNB1	50.18		TCF20	6.26644		PPP1R1B
			ESR1.L	50.15		MSL3	6.26644		FOXP2
			FOSL1	50.15		GATA4	6.23915		HIVEP1
			KIF15	50.15		POLR3H	6.22493		NAB2
			TGFB3	50.04		BNC1	6.22493		ROBO4
			KDR	50.02		SLC35D1	6.19665		AKT1
			NR5A1	49.97		DOCK3	6.17951		SLC7A11
			HAMP	49.92		IDH2	6.17669		CAMK2A
			KCNMA1	49.88		IDH1	6.17669		CAMKK2
			RUNX2	49.88		KCNMA1	6.14563		TFF3
			CTSD	49.75		PIGQ	6.14563		PRSS23
			PLK1	49.73		PSMD12	6.14563		HSP90AB1
			WNT7A	49.72		KAT8	6.14563		GJA1
			DDIT3	49.6		KMT2A	6.13692		GALR2
			CYP2A4	49.58		TGIF1	6.1169		FN1
			RGS9	49.58		TGFB1	6.07948		THRB
			EP300	49.55		PCSK1	6.07464		FABP4
			MCM6	49.49		DHCR7	6.01579		SLC18A2
			FAS	49.48		FOXH1	5.95601		VTG1
			HOXB9	49.44		ASXL3	5.92951		CKS2
			JUP	49.44		DLL1	5.92202		CDC25B
			KRT13	49.44		TGFA	5.87242		MAPK11
			SLC17A6	49.44		PTEN	5.84255		CRYAB
			CYP26A1	49.38		EP300	5.83055		EGFR
			TGFB1	49.3		MRAP	5.82525		DUSP1
			ATP2B1	49.27		FGF23	5.78349		FOXO3
			ITPR3	49.27		FOXL2	5.76626		PVALB
			CELA1	49.17		GJB2	5.76331		MFAP4
			RACGAP1	49.1		IRS1	5.72381		BUB1
			IL1B	49.05		CTNNB1	5.71517		PBK
			HELZ2	49.04		MEN1	5.69242		KIF20A
			HMGCS1	49.03		TDGF1	5.67137		ACTA1
			CCND1	49		LOC106099062	5.66335		MTM1
			MSH6	48.93		PIK3CA	5.6556		MED1
			TPM1	48.92		CTBP1	5.65369		OLFM1
			BCAT1	48.85		MADD	5.65369		RELA
			NEDD4L	48.85		LETM1	5.65369		ID2
			BHLHE40	48.75		CPLX1	5.65369		MGP
			ME3	48.66		PIGT	5.65369		TNFSF10
			GADD45G	48.53		TONSL	5.65369		BTG1
			KLF4	48.53		AGO2	5.63786		KNSTRN
			PHB2	48.53		DYRK1A	5.6326		NCAPD2
			CENPE	48.45		TXNRD2	5.62398		OLFML3
			MT2	48.42		LHX4	5.60889		CDH1
			CYP2B1	48.35		CREBBP	5.6075		CITED2
			GPX4	48.31		DDX6	5.58103		TTR
			CABLES1	48.29		FGD1	5.5468		RAB4A
			DHRS3	48.29		RETN	5.51247		CCNE1
			MAF	48.29		GRIA4	5.50956		GH1
			MAP3K1	48.29		STXBP1	5.50956		NR3C2
			AR.L	48.21		FLI1	5.50956		CDCA5
			SLC5A5	48.21		GNAO1	5.50956		VTG2
			SQLE	48.21		SIK1	5.50956		ENPP2
			BDNF	48.18		KCNA1	5.50956		CEBPB
			UBE2F	48.18		PNKP	5.50956		E2F7
			CYP19A1B	48.17		KDM4B	5.50956		RFC3
			IDI1	48.15		SCN1B	5.50956		CASP8
			SLC1A3	48.06		WASF1	5.50956		SGK1
			GABRG2	47.99		FBXW11	5.50956		MAPK3
			MGST1	47.99		JARID2	5.50956		NCOA2
			GSTA2	47.93		TRIP12	5.50956		PDE4B
			HTT	47.93		SATB1	5.50956		GOT2
			NRG1	47.89		NEUROD2	5.50956		GDPD5
			CAMK2B	47.84		HS2ST1	5.50956		MYH10
			CASP12	47.84		ACTL6B	5.50956		PTGER3
			HSD17B2	47.84		TRMT1	5.50956		DNMT1
			BMP7	47.83		ZMIZ1	5.50956		PARP1
			MAGI1	47.81		NTNG1	5.50956		COMT
			CEBPD	47.69		MYT1L	5.50956		G0S2
			SLC29A1	47.69		SLC35A2	5.50956		FOLR1
			NOTCH1	47.63		CNOT3	5.50956		EBF3
			THBS1	47.63		BPTF	5.50956		PCK2
			AKT3	47.59		MAPK8IP3	5.50956		PRIM1
			IL4RA	47.59		PTPN23	5.50956		CTNNB1
			MCL1	47.59		NTNG2	5.50956		ESR1.L
			PDLIM2	47.59		WDFY3	5.50956		FOSL1
			AKAP12	47.54		ACTL6A	5.50956		KIF15
			FLNA	47.54		TRAPPC4	5.50956		TGFB3
			KIF2C	47.54		SLC25A22	5.50956		KDR
			SLC7A1	47.54		MED13	5.50956		STON1-GTF2A1L
			PRDM8	47.4		PUS7	5.50956		PTCH1
			RGS16	47.4		DPYSL5	5.50956		DLK1
			RORA	47.4		RLIM	5.50956		CYP21A2
			RRM1	47.4		PIGF	5.50956		LOC100507346
			GFRA2	47.36		DISP1	5.50956		LEP
			PDE7B	47.36		MIA3	5.50956		GNRHR
			SRD5A2	47.36		PIGP	5.50956		TAC3
			GSTA1	47.34		UBR7	5.50956		LEPR
			H2AX	47.33		TANC2	5.50956		GHR
			HSP90B1	47.24		MED27	5.50956		FBN1
			CASP7	47.22		BCORL1	5.50956		PROKR2
			NCAPG2	47.14		HPDL	5.50956		IGFBP3
			JUN	47.12		PALS1	5.50956		TACR3
			IGFBP4	47.11		CCDC32	5.50956		POMC
			ADAMTS9	47.04		SVBP	5.50956		FGFR1
			IGFBP1	47.04		HYMAI	5.50956		CYP11B1
			PKM	47.04		AFP	5.40649		HRAS
			UNG	47.04		SPTBN1	5.40511		LIN28B
			SLC3A2	46.99		RASA2	5.39515		NR5A1
			RELB	46.98		GABRA1	5.39307		PNPLA6
			ID1	46.95		OFD1	5.36704		KRAS
			FHL2	46.91		ALPP	5.36641		UBE3A
			KIF23	46.91		LOC107133510	5.34767		NF1
			TPM3	46.91		PLIN1	5.33723		COL2A1
			GDF15	46.84		AIP	5.32763		ANOS1
			CMPK2	46.83		DUPXP11.23P11.22	5.24733		FGF8
			RET	46.77		LZTR1	5.20414		SRY
			SERPINB2	46.77		POR	5.19292		SNRPN
			MAFF	46.76		VDR	5.19025		INS
			GINS1	46.72		CYP3A4	5.17069		HSD3B2
			NR0B2	46.71		BMP2	5.16923		NRAS
			AREG	46.66		TRPV4	5.15317		INHA
			DUSP6	46.66		ERCC4	5.09892		SRD5A2
			HSP70	46.62		NOTCH2	5.07167		SOX9
			BUB1B	46.57		SHOX	5.05007		IGFALS
			EEF1A1	46.57		PGM1	5.03623		NDN
			PPP1R3C	46.57		ESR2	5.01839		TSHR
			NAV2	46.52		PGR	5.01726		HERC2
			SPOCK3	46.51		PTHLH	4.99939		BGLAP
			E2F8	46.44		ATM	4.95706		MAB21L2
			IRF6	46.42		SOST	4.95513		SOX3
			ER	46.31		APOB	4.93522		OCA2
			TMSB10	46.22		RIT1	4.91951		HESX1
			ABCB1A	46.21		ERCC8	4.91519		CHD7
			SRD5A1	46.18		CYP27A1	4.88221		RTL1
			THEM6	46.17		CGB3	4.86773		SPEN
			HSPE1	46.12		SCN8A	4.85677		LOC106799833
			MAPK13	46.12		KCNQ2	4.82041		LRP5
			SIAH2	46.12		IGFBP2	4.78343		PRKAR1A
			ALDH1A1	46.03		IBSP	4.78294		CDON
			UGT1A1	46.03		NIPBL	4.77236		WT1
			CEP55	46.02		PHEX	4.76673		PTPN11
			SLCO4A1	46.02		WRN	4.76094		MIR4713HG
			SALL2	46.01		MRAS	4.75769		PIRC66
			ORM1	45.99		INSL3	4.75475		GNA15
			SELENBP1	45.99		ERCC6	4.74978		PAPSS2
			CDC6	45.93		ERG	4.73951		MEG3
			IRS1	45.9		EWSR1	4.73951		LRRC56
			TGFB2	45.9		SPARC	4.72728		DMXL2
			KISS1R	45.85		LMOD1	4.7073		PROP1
			CTSB	45.85		DIO2	4.67482
			DTNB	45.85		DIO1	4.66852		PROK2
			TNS3	45.83		FNDC5	4.61754		NPAP1
			PIM1	45.8		LPL	4.5818		PURA
			PIK3R1	45.77		EXT2	4.53145		IPW
			CALB1	45.74		ERCC1	4.52205		GLI2
			CTNND1	45.74		BTK	4.49637		BMP15
			GPNMB	45.74		MC4R	4.48121		IGF2
			PENK	45.74		RAB18	4.47001		BRAF
			GSTA4	45.72		GRIN2B	4.46286		CGA
			ITGAM	45.72		FTO	4.44395		SST
			BID	45.71		COL1A1	4.4393		CYFIP1
			BNIP2	45.7		GK	4.42465		SNORD116@
			ALDOC	45.68		POLR1C	4.41386		DHX37
			PRKCD	45.68		DEL17Q11.2	4.37751		LRBA
			SNCA	45.68		LDLR	4.37314		IGFBP1
			MELK	45.65		SMARCA5	4.34416		NPVF
			TIA1	45.65		CNC2	4.31946		MEGF8
			EEF2	45.62		TNF	4.31177		HS6ST1
			LMNB1	45.56		HMGA2	4.27634		PWRN1
			NRP1	45.56		TCF7L2	4.26234		SNORD115-1
			ACOX1	45.55		SYNGAP1	4.24028		TUBGCP5
			PLN	45.55		HSD3BP4	4.23944		SRCAP
			SPON1	45.55		AKT1	4.20286		SIM1
			ATP5PO	45.54		EIF5A	4.20205		SNORD108
			CBFA2T3	45.54		WNT4	4.19757		LEPQTL1
			GDF6	45.54		CD36	4.19624		FMR1
			HOXA10	45.54		USP9X	4.19315		KANSL1
			PDIA3	45.5		ADRB3	4.17631		OTX2
			VLDLR	45.5		SCN1A	4.15487		ARRB1
			AK1	45.46		KCNQ1	4.14015		PRLH
			RPS19	45.46		LAT2	4.12945		MRPS22
			LCN2	45.43		SALL1	4.12402		SNORD116-1
			TXNIP	45.43		MACROD2	4.11419		PWAR1
			CAR8	45.39		GABRG3	4.10446		MKRN3-AS1
			LHX1	45.39		SNHG14	4.10446		TNXB
			ATP1A1	45.38		FGFR2	4.09634		STK11
			NR4A1	45.38		TCF12	4.09407		SHH
			CYP27B1	45.37		UCP3	4.0921		FGFR3
			PPP2R2B	45.37		REN	4.08112		CYB5A
			FST	45.32		COL7A1	4.07668		ADIPOQ
			TSPO	45.32		CUL4B	4.07564		SIX3
			BCL2L11	45.26		HBB-LCR	4.07547		RAF1
			SERPINE1	45.18		IGF1R	4.06622		GHRL
			LGALS1	45.14		GALT	4.04627		POU1F1
			TSKU	45.11		TGFBR2	4.04294		NCF1
			ERCC3	45.1		CLCN5	4.02414		HBB
			ANXA3	45.08		TRH	4.00214		SPIDR
			IGFBP3	45.05		SETD1A	3.98366		CGB5
			EREG	45.03		INHBB	3.97487		POLR3A
			PRKCE	45.03		TP53	3.95829		NUP107
			SLC40A1	45.03		ARNT2	3.95275		SOX10
			IFIH1	45.02		SH3BP2	3.92975		STX1A
			NEFL	44.97		POF1B	3.92725		TBX3
			AEBP1	44.95		CRH	3.9193		SLC34A1
			TTF2	44.95		SMC1A	3.88113		TEMPS
			FBN2	44.93		WFS1	3.87747		MAP2K1
			CYP3A4	44.92		RAD21	3.86848		ZIC2
			ENO2	44.86		MC3R	3.86393		LOC106780800
			F2R	44.86		NRXN1	3.86235		GBA
			GRIN2A	44.86		CANT1	3.86087		LOC110631417
			TRP53	44.79		KRT10	3.85922		PDE11A
			PCNA	44.78		ACAN	3.84962		CDKN1C
			HSP90AA1	44.77		SMPD1	3.82731		ADCY1
			CHAC1	44.74		WWOX	3.82041		NPY
			KRT17	44.68		EXT1	3.81733		SOX2
			MAS1	44.67		CLDN4	3.81377		SLC12A2
			TMED9	44.67		CLDN3	3.81377		GAS1
			CCL7	44.58		ABHD11	3.81377		EHMT1
			CKB	44.58		CYP1B1	3.80728		BUD23
			CD44	44.57		SRD5A1	3.80471		PDE8B
			CENPN	44.53		H19-ICR	3.80399		MLXIPL
			DOCK7	44.53		PHF21A	3.8026		NODAL
			CYP2B2	44.52		CALCA	3.79572		PSMC3IP
			GCLC	44.51		RNF2	3.79101		TNRC6B
			LTBP1	44.51		STIL	3.78878		APC
			FKBP1A	44.43		ALB	3.76691		GHRH
			PDGFA	44.41		GLA	3.7418		EIF4H
			CRLF1	44.4		CPE	3.72523		FKBP6
			INPP5A	44.4		HAMP	3.71962		BCL7B
			MMP14	44.36		APOE	3.71011		DNAJC30
			TK1	44.36		AKR1C3	3.70902		GTF2IRD2
			HSPD1	44.27		BDNF	3.70634		VPS37D
			FGFR2	44.2		GHRHR	3.66398		METTL27
			KRT19	44.2		PTH	3.65619		TMEM270
			APOD	44.18		EGF	3.65487		MECP2
			CGA	44.18		PMM2	3.63068		KCNK9
			MAPK10	44.18		CCDC8	3.62985		SMO
			EIF3I	44.13		INS-IGF2	3.62064		HTT
			RPS27L	44.1		AIC	3.62064		KMT2C
			SMAD2	44.04		LOC111811965	3.62064		KMT2E
			NCAM1	44.03		MSMO1	3.61381		NSMF
			NUF2	44.03		ANKRD17	3.60581		INPPL1
			SFRP2	44.03		PIGG	3.60581		HSD11B1
			EML2	44.01		NELFA	3.60581		HNRNPUL2-BSCL2
			PCDH9	44.01		CHD2	3.58143		ZMPSTE24
			CYP7A1	43.97		KRT1	3.57449		SOX6
			GAPDH	43.97		AKR1C2	3.56901		HUWE1
			TRIP13	43.95		MMP2	3.56468		TCF20
			APOA1	43.93		GRM1	3.52338		MSL3
			FGF6	43.88		SERPINE1	3.47206		GATA4
			GAR1	43.88		BRD4	3.47115		POLR3H
			TGFBRAP1	43.88		APOA1	3.42675		BNC1
			RAD51AP1	43.87		LMNB2	3.39644		SLC35D1
			TNFRSF21	43.87		KLK3	3.37675		DOCK3
			USP18	43.87		NDP	3.37493		KCNMA1
			WT1	43.87		GFAP	3.34759		PSMD12
			ITGB5	43.79		CNTNAP2	3.34759		KAT8
			ALAD	43.78		TGFBR1	3.33962		KMT2A
			NTRK2	43.78		SPTAN1	3.32356		TGIF1
			GRIN2B	43.73		HEXA	3.32356		TGFB1
			GSTP1	43.73		PCSK9	3.29711		PCSK1
			E2F2	43.72		OCRL	3.28874		FOXH1
			HAS2	43.72		PLAG1	3.28775		ASXL3
			COL11A1	43.64		FGFRL1	3.25786		DLL1
			EP400	43.63		AIRE	3.25519		PTEN
			PTPRS	43.63		GPR101	3.24377		EP300
			RPS17	43.63		TSHB	3.23449		FGF23
			PPARGC1A	43.61		CETP	3.19892		FOXL2
			RAC1	43.57		EPPIN	3.19876		GJB2
			ALDOB	43.56		ETV4	3.19371		IRS1
			HTR2C	43.56		NPY1R	3.17522		MEN1
			SERPING1	43.56		IGFBP5	3.15997		TDGF1
			PPARA	43.54		NDUFAF2	3.15494		LOC106099062
			PTPRN2	43.51		SMARCA4	3.13562		PIK3CA
			SEMA6A	43.51		NCAM1	3.12662		MADD
			DLG4	43.49		CCK	3.12633		PIGT
			NFKB1	43.48		MMP1	3.11831		TONSL
			ALDOA	43.47		BRCC3	3.08777		AGO2
			HK2	43.47		RAB3GAP1	3.08777		DYRK1A
			CLDN1	43.42		RAB3GAP2	3.08777		LHX4
			GSTT2	43.41		CYP1A1	3.06595		CREBBP
			CCDC175	43.39		XYLT1	3.06389		DDX6
			RPS11	43.39		BMP4	3.06201		FGD1
			CDCA3	43.34		LIPE	3.04571		RETN
			EGR3	43.34		ENPP1	3.03829		GRIA4
			DIO2	43.28		SNAP25	3.0319		KDM4B
			PLEKHA6	43.27		KCNB1	3.0319		SCN1B
			SLC1A6	43.27		ETV1	3.0319		WASF1
			HSPA4L	43.2		HCN1	3.0319		FBXW11
			RRAD	43.2		EEF1A2	3.0319		JARID2
			CCNG1	43.18		KCNH5	3.0319		TRIP12
			NUPR1	43.18		CLCN1	3.0319		SATB1
			ELF1	43.15		GM2A	3.0319		HS2ST1
			RBP7	43.15		CACNA2D2	3.0319		ACTL6B
			TCIM	43.15		UBA5	3.0319		TRMT1
			TUBA8	43.15		MYH8	3.0319		ZMIZ1
			ESR2.L	43.12		MORC2	3.0319		NTNG1
			FKBP4	43.12		SYNCRIP	3.0319		MYT1L
			ISG20	43.12		SUPT16H	3.0319		CNOT3
			RPSA	43.12		BCAS3	3.0319		BPTF
			SLC31A1	43.12		GADL1	3.0319		MAPK8IP3
			UGCG	43.12		EMC10	3.0319		PTPN23
			ALCAM	43.05		H3-3B	3.0319		NTNG2
			CCK	43.05		CYB561D2	3.0319		WDFY3
			EBP	43.05		LMBRD2	3.0319		ACTL6A
			NRIP1	43.05		HEXA-AS1	3.0319		TRAPPC4
			CENPM	43.03		PTCHD1-AS	3.0319		MED13
			SNRK	43.03		NPHP3-ACAD11	3.0319		PUS7
			ATF4	43		MYHAS	3.0319		DPYSL5
			MSMO1	42.99		TONSL-AS1	3.0319		RLIM
			IGFBP6	42.98		LOC102724058	3.0319		PIGF
			NME1	42.98		WT2	3.0319		DISP1
			LDLR	42.94		GCCD3	3.0319		MIA3
			WDR95	42.93		H2AC18	3.02855		UBR7
			MAP7	42.92		SMC3	3.00907		TANC2
			RPS16	42.92		SERPINA7	3.00056		MED27
			STAT5A	42.91		CUL7	2.99848		BCORL1
			XBP1	42.9		OBSL1	2.99848		HPDL
			KRT8	42.89		HTR1A	2.96379		PALS1
			BMP2	42.84		GMNN	2.95811		CCDC32
			MAP1B	42.84		KRT17	2.92286		SVBP
			RSAD2	42.84		HSD3B1	2.9037		AFP
			SRC	42.83		CEP57	2.90257		SPTBN1
			VIM	42.83		UCP1	2.89743		RASA2
			BRINP3	42.79		H19	2.88021		GABRA1
			DDX4	42.79		GJB4	2.85488		OFD1
			NFKBIA	42.79		LHX3	2.85369		ALPP
			RGS13	42.79		DHRS11	2.84596		LOC107133510
			ANPEP	42.77		USP7	2.83873		PLIN1
			APOE	42.77		AGTR1	2.81734		AIP
			KYNU	42.77		GPER1	2.80671		DUPXP11.23P11.22
			SDHA	42.77		PAX3	2.804		LZTR1
			SLC6A3	42.75		OXT	2.78307		POR
			TNFRSF11B	42.75		MMP14	2.76931		VDR
			HSPB1	42.73		TANGO2	2.76931		CYP3A4
			TOP2A	42.73		HSD17B4	2.74927		BMP2
			ARHGEF7	42.7		BBS9	2.74147		TRPV4
			DLGAP5	42.7		STUB1	2.73137		ERCC4
			ITSN1	42.7		TBCK	2.70126		NOTCH2
			KPNA2	42.7		MUC1	2.69491		SHOX
			G6PD	42.67		GJB3	2.69307		PGM1
			PTK2B	42.63		UGT1A1	2.66843		PTHLH
			BIN1	42.58		ADRB2	2.66498		SOST
			SEMA3A	42.58		BRCA1	2.65812		APOB
			CXCL8	42.55		SERPINA1	2.65185		RIT1
			FASN	42.53		KIT	2.61893		ERCC8
			GPD1	42.5		C1orf141	2.61647		CYP27A1
			IL1R2	42.5		CYP1A2	2.6122		CGB3
			EOMES	42.48		SAMD9	2.60439		SCN8A
			NELL2	42.48		HPRT1	2.59228		KCNQ2
			PTPRN	42.48		SLC5A2	2.58501		IBSP
			BIRC5	42.43		SMARCA2	2.58342		NIPBL
			GPX3	42.43		CRP	2.58052		PHEX
			KIF18B	42.37		NKX2-1	2.57893		WRN
			ATP7B	42.36		TUBA1A	2.57845		MRAS
			RUNX1	42.36		KCNQ3	2.57845		INSL3
			MT1A	42.34		GLI1	2.57352		ERCC6
			TNFRSF9	42.3		ATRX	2.55872		ERG
			ZEB1	42.3		LTBP2	2.54826		EWSR1
			GRK3	42.26		NOBOX	2.5286		SPARC
			CYP2B10	42.25		MYH3	2.49422		LMOD1
			LDHA	42.21		HCRT	2.49372		DIO2
			MRPL37	42.21		IHH	2.49213		DIO1
			MYLK2	42.21		TBX19	2.49182		FNDC5
			PTEN	42.18		UBE2D1	2.47904		EXT2
			TKT	42.17		ESRRB	2.47836		ERCC1
			IGF2R	42.16		MAP2K2	2.47179		BTK
			ZWILCH	42.16		SPTB	2.47148		MC4R
			CYCT	42.1		RAB27A	2.46595		RAB18
			HSD17B7	42.1		LGR6	2.45777		GRIN2B
			SCNN1A	42.1		ABCC9	2.45555		FTO
			CNTNAP5B	42.09		PRLR	2.45463		COL1A1
			IL2	42.06		LIPA	2.38931		GK
			PRKAR2A	42.05		WNT3A	2.38357		POLR1C
			ASPM	42.04		CRHR1	2.38351		DEL17Q11.2
			BCL2L1	42.03		MTHFR	2.38299		LDLR
			HBEGF	42.03		NALCN	2.36745		SMARCA5
			ESYT3	42.02		PTTG1	2.35944		CNC2
			NALCN	42.02		PYY	2.35735		HMGA2
			HSPA4	41.97		AMACR	2.35295		TCF7L2
			ATP2A3	41.95		SLC6A4	2.35181		SYNGAP1
			UBE2L6	41.95		HTR2C	2.34715		HSD3BP4
			ENO1	41.94		PON1	2.34282		EIF5A
			ERCC6L	41.85		TPO	2.34113		WNT4
			SCN2A	41.85		FZD4	2.32857		CD36
			CENPS	41.84		GPT	2.32456		USP9X
			ITGA6	41.84		ERCC2	2.31766		ADRB3
			PDE6H	41.84		NSD1	2.31462		SCN1A
			TPM4	41.84		CYP27B1	2.29576		KCNQ1
			CD36	41.8		KDM4C	2.28551		LAT2
			INHBE	41.78		NR1H2	2.28132		SALL1
			RBP1	41.78		HSD17B1	2.27213		MACROD2
			BAZ1A	41.75		WNT1	2.26276		GABRG3
			COX5B	41.75		DKK1	2.26276		SNHG14
			PLXDC2	41.75		F2	2.26255		FGFR2
			RASL11B	41.75		AKT2	2.25686		TCF12
			CDK6	41.73		LOC110806262	2.25135		UCP3
			DAPK1	41.72		STS	2.25082		REN
			PRKACA	41.72		PAM16	2.25054		COL7A1
			RND3	41.72		NBN	2.24255		CUL4B
			S100A11	41.72		C11orf65	2.2376		HBB-LCR
			SPHK1	41.72		DIAPH2	2.22634		GALT
			POU5F2	41.71		LBR	2.22617		TGFBR2
			BRCA2	41.66		IL23R	2.21712		CLCN5
			CD6	41.66		ERCC3	2.19685		TRH
			EIF4E	41.66		MDM2	2.18807		SETD1A
			SV2C	41.66		TBX1	2.18624		ARNT2
			PDGFRL	41.65		PTPN22	2.18608		SH3BP2
			SQSTM1	41.6		C1R	2.18483		POF1B
			FOXM1	41.59		MAPK14	2.17413		CRH
			ILK	41.55		GABRB2	2.17413		SMC1A
			PRIM2	41.55		RAB5A	2.17351		WFS1
			CYP2E1	41.53		S100B	2.17131		RAD21
			OCLN	41.52		BMP3	2.16885		MC3R
			CASKIN1	41.49		TH	2.1646		CANT1
			TMEM130	41.49		RECQL4	2.16391		KRT10
			PFKP	41.47		POLG	2.15823		ACAN
			RPS6	41.39		BMP6	2.15359		SMPD1
			ATP2B2	41.36		LIF	2.15178		WWOX
			GRB14	41.36		ERBB2	2.13927		EXT1
			SLC7A8	41.36		EIF2B2	2.1342		CLDN3
			CNOT2	41.32		EIF2B4	2.1342		ABHD11
			DSCAML1	41.32		EIF2B5	2.1342		SRD5A1
			LIN7B	41.32		F5	2.13179		H19-ICR
			PELP1	41.32		BLVRB	2.12735		PHF21A
			CDKN2C	41.29		ANKRD11	2.12137		CALCA
			PER1	41.29		BRCA2	2.11938		RNF2
			UHRF1	41.29		ATR	2.11695		STIL
			ARNT2	41.26		EBF2	2.11302		ALB
			GHR	41.23		TNFRSF11B	2.1119		GLA
			SIRT1	41.23		ACE	2.11156		CPE
			SOCS3	41.23		IGFL3	2.10706		HAMP
			RAF1	41.19		EGFR	2.09905		APOE
			CFB	41.17		TPH1	2.09849		AKR1C3
			ERCC2	41.17		IL1RAPL1	2.09588		BDNF
			FABP3	41.17		MAPK1	2.07506		GHRHR
			LAMA1	41.08		IL1RN	2.0748		PTH
			MCF2L	41.08		CFI	2.07354		PMM2
			COX1	41.06		LIPC	2.05665		CCDC8
			GSTO1	41.06		CHD9	2.05602		INS-IGF2
			TMPRSS2	41.06		ERCC5	2.05419		AIC
			CAR12	41.01		MAGEB16	2.04974		LOC111811965
			GAD1	41		TBX5	2.04904		MSMO1
			KLK3	41		BBS1	2.0489		ANKRD17
			CD320	40.99		FST	2.04663		PIGG
			CENPU	40.99		IGF2R	2.0438		NELFA
			COX17	40.99		HBE1	2.04183		CHD2
			CPA2	40.99		IFT27	2.03932		KRT1
			DACT1	40.99		RAB10	2.03849		AKR1C2
			GATAD1	40.99		NUDT10	2.03849		GRM1
			PGC	40.99		COMT	2.03632		SERPINE1
			TNS4	40.99		SREBF1	2.03212		BRD4
			IL1RN	40.95		CHRNA7	2.03146		APOA1
			NID2	40.89		RAB6A	2.03085		LMNB2
			KLF5	40.88		RAB8A	2.03085		KLK3
			CCL28	40.83		NR0B2	2.01958		NDP
			FADD	40.83		BEND6	2.01552		GFAP
			HS3ST2	40.83		NPY5R	2.01004		TGFBR1
			S100A6	40.83		DMD	2.00319		SPTAN1
			TIPARP	40.83		RUNX2	2.00219		HEXA
			COX5A	40.81		KIF7	1.9941		PCSK9
			CDH2	40.79		XPA	1.99202		OCRL
			DCN	40.77		ZEB2	1.99131		PLAG1
			TGFBI	40.77		MAOA	1.97596		AIRE
			MT1	40.75		GNA11	1.97347		GPR101
			MICAL2	40.72		AAAS	1.96605		CETP
			NR0B1	40.72		ANCR	1.95828		EPPIN
			ABCC1	40.69		NF2	1.9562		ETV4
			DAZL	40.67		KIAA1549	1.9562		NPY1R
			EIF2S2	40.63		BMPR1B	1.95098		NDUFAF2
			GAS7	40.63		NEK2	1.94366		SMARCA4
			PARP14	40.63		RAB7A	1.93815		NCAM1
			RHEB	40.63		RAB11A	1.93815		CCK
			ADORA2A	40.6		RAB38	1.93815		MMP1
			ERBB3	40.6		RAB39B	1.93815		BRCC3
			PLCB4	40.54		RAB21	1.93815		RAB3GAP1
			TPI1	40.54		RAB32	1.93815		RAB3GAP2
			FZD9	40.52		MEPE	1.93699		XYLT1
			PFDN5	40.52		LOC110673972	1.93699		BMP4
			GPT	40.5		SELE	1.93024		LIPE
			CENPF	40.49		TBX20	1.926		ENPP1
			GSS	40.49		GDF9	1.92103		SNAP25
			ARID5B	40.45		KIF17	1.91768		KCNB1
			CPEB2	40.45		GLS	1.91578		ETV1
			FANCI	40.45		GABBR2	1.91066		HCN1
			HNF1A	40.45		SREBF2	1.91066		EEF1A2
			FMO1	40.43		NLRP5	1.91066		KCNH5
			NR1D1	40.43		CHIT1	1.90882		CLCN1
			CP	40.41		LEFTY2	1.90596		GM2A
			CCDC85B	40.37		AUTS2	1.90567		CACNA2D2
			RBM13	40.37		PDGFRB	1.90323		UBA5
			TMEM38A	40.37		PGBD3	1.90223		MYH8
			CDKN3	40.33		VIM	1.90002		MORC2
			CREM	40.33		SLC26A2	1.89954		SYNCRIP
			HSPA5	40.31		UBC	1.89027		SUPT16H
			CAMK4	40.28		GNAS-AS1	1.88575		BCAS3
			CCT5	40.28		SSTR1	1.88192		GADL1
			CRIP2	40.28		KITLG	1.85953		EMC10
			LRG1	40.28		ERBB4	1.85804		H3-3B
			RASGRP1	40.28		GAD2	1.85623		CYB561D2
			SERPINA3	40.28		SETD2	1.85237		LMBRD2
			SGMS1	40.28		DIO3	1.84365		HEXA-AS1
			CDK2	40.27		CHRNG	1.84255		PTCHD1-AS
			SELP	40.27		TERT	1.83924		NPHP3-ACAD11
			ALB	40.22		STAG2	1.83823		MYHAS
			CDKN1C	40.22		PAGR1	1.82746		TONSL-AS1
			DDIT4	40.22		DNAI7	1.82429		LOC102724058
			FOXL2	40.22		SP1	1.8231		WT2
			GPX1A	40.22		MCHR1	1.82137		GCCD3
			HASPIN	40.22		P4HB	1.81734		H2AC18
			HYI	40.22		SLC12A5	1.81734		SMC3
			KLF9	40.22		RAB28	1.81734		SERPINA7
			NMNAT2	40.22		BAG2	1.81734		CUL7
			PKLR	40.22		RAB17	1.81734		OBSL1
			TFF2	40.22		ARL13B	1.81734		HTR1A
			ABHD2	40.11		SUSD1	1.81734		GMNN
			PDXK	40.11		RAB2B	1.81734		KRT17
			SCD1	40.11		CPLANE2	1.81734		CEP57
			XPA	40.11		GRB10	1.81255		UCP1
			SRXN1	40.08		MEST	1.81255		H19
			CYP19A1A	40.07		SBDS	1.80942		GJB4
			GRM3	40.07		ACP5	1.80154		LHX3
			NTM	40.07		IL7	1.80068		DHRS11
			SRPRA	40.07		LOC109623489	1.797		USP7
			DDC	40.06		CRYAA	1.79548		AGTR1
			OAS1F	40.06		XPC	1.79308		PAX3
			CLDN2	40.03		ABCC8	1.79056		OXT
			DEPTOR	40.03		TG	1.78964		MMP14
			LY6E	40.03		NCOA6	1.78351		TANGO2
			PXN	40.03		ALG1	1.78318		HSD17B4
			NGF	40.01		DRD2	1.77974		BBS9
			IL4	40		CFTR	1.76607		STUB1
			CPT2	39.95		CENPJ	1.76589		TBCK
			KRT14	39.95		ATRIP	1.76589		MUC1
			PGK1	39.95		CEP152	1.76589		GJB3
			PRNP	39.95		UROD	1.7655		UGT1A1
			TGFBR1	39.95		CIDEC	1.76471		ADRB2
			FASTKD2	39.93		GCG	1.76294		SERPINA1
			GNG8	39.93		SYP	1.75969		KIT
			TEX2	39.93		CHGA	1.75746		C1orf141
			SAT1	39.9		PRODH	1.75739		SAMD9
			BCAR1	39.87		NKX2-5	1.75516		HPRT1
			PA2G4	39.87		LCOR	1.75516		SLC5A2
			RBL1	39.87		LORICRIN	1.74972		CRP
			GSTA3	39.86		PARN	1.74113		NKX2-1
			RHOB	39.8		RNU4ATAC	1.73989		TUBA1A
			DYNLL1	39.79		GALNT3	1.73482		KCNQ3
			HNRNPDL	39.79		ZNF141	1.73482		GLI1
			PLXNA2	39.79		RASA1	1.73395		ATRX
			RASAL1	39.79		SPAST	1.72103		LTBP2
			ASPH	39.71		AZF1	1.71507		NOBOX
			ELAVL2	39.65		AMHR2	1.70872		MYH3
			NECTIN1	39.65		DICER1	1.70245		HCRT
			SUSD4	39.65		FOXF1	1.70245		IHH
			TRIB3	39.65		LTBP3	1.70085		TBX19
			PSMB5	39.63		ZFP57	1.69813		UBE2D1
			SLCO2A1	39.63		ZNF597	1.69813		ESRRB
			PDK1	39.6		WDR20	1.69813		MAP2K2
			ARHGDIA	39.55		ZDBF2	1.69813		SPTB
			ESPL1	39.55		FAM50B	1.69813		RAB27A
			MDK	39.55		MEG8	1.69813		LGR6
			SLC27A1	39.55		CCL5	1.69188		ABCC9
			WIPI1	39.55		NOG	1.69139		LIPA
			ANKRD28	39.52		APOA2	1.6892		WNT3A
			EXOC6	39.52		DRD1	1.68705		CRHR1
			GABRP	39.52		SSTR5	1.68705		MTHFR
			MC2R	39.52		TGM1	1.67587		NALCN
			PXK	39.52		MAPK6	1.67057		PYY
			RPL41	39.52		GLDN	1.67057		AMACR
			SHANK1	39.52		TLN2	1.67057		SLC6A4
			TMEM121B	39.5		TMOD3	1.67057		HTR2C
			IL7	39.48		CGNL1	1.67057		PON1
			ACTG2	39.4		HELLS	1.67027		TPO
			MCM2	39.4		RUNX1	1.66322		FZD4
			MLH1	39.4		PDS5A	1.66322		GPT
			MT1F	39.4		MTOR	1.66257		ERCC2
			VEGFD	39.4		BBS4	1.66064		CYP27B1
			JPH3	39.39		NOS3	1.66027		KDM4C
			SLC38A10	39.39		CGB7	1.65779		NR1H2
			EPHA5	39.38		SPRTN	1.65642		WNT1
			LDB3	39.38		RNF13	1.64647		DKK1
			NCOA6	39.38		MAMLD1	1.64384		F2
			NSL1	39.38		SAG	1.64052		AKT2
			UQCR11	39.38		TGFB2	1.63831		LOC110806262
			BMP4	39.35		ESX1	1.63795		STS
			CHRNA3	39.32		DDC	1.63326		PAM16
			IRAK2	39.32		CALB2	1.62987		NBN
			ITGA3	39.32		AGT	1.62875		C11orf65
			NABP1	39.32		GABRB3	1.6263		DIAPH2
			RPS6KA3	39.32		UBE2L3	1.62284		LBR
			GOT1	39.3		NIPAL4	1.6217		IL23R
			HSPA8	39.27		DPY30	1.6217		ERCC3
			LEP	39.26		IL18	1.62023		TBX1
			CDCA2	39.25		DDB2	1.61908		PTPN22
			CPA1	39.25		ROCK1	1.619		C1R
			PNP	39.25		SCARB1	1.619		MAPK14
			PTPN5	39.25		PSAP	1.61578		GABRB2
			SMC4	39.25		PRKCQ	1.60979		RAB5A
			TIE1	39.25		SMYD3	1.60979		S100B
			XK	39.25		TRIB1	1.60979		BMP3
			MMP9	39.19		OFCC1	1.60979		RECQL4
			ATP2B4	39.17		STIMATE	1.60979		POLG
			UBE2T	39.17		PLEKHA8P1	1.60979		BMP6
			ZFP36L1	39.17		STIMATE-MUSTN1	1.60979		LIF
			SREBF1	39.14		SAMMSON	1.60979		ERBB2
			AGXT2	39.12		LINC00861	1.60979		EIF2B2
			C1QTNF4	39.12		LINC01507	1.60979		EIF2B4
			SH3GL3	39.12		LINC01095	1.60979		EIF2B5
			DUSP5	39.11		LINC02763	1.60979		F5
			JUND	39.11		LINC02497	1.60979		BLVRB
			CSNK2A1	39.1		RPL23AP28	1.60979		ANKRD11
			INS	39.06		RNA5SP361	1.60979		BRCA2
			FASLG	39.04		NPAP1P6	1.60979		ATR
			POLE2	39.02		COG2	1.60884		EBF2
			ST6GAL1	39.02		GZMB	1.6056		TNFRSF11B
			MBP	39.01		KRT7	1.60443		ACE
			CBLN4	38.98		BMPR1A	1.60261		IGFL3
			POU1F1	38.98		MLANA	1.60212		TPH1
			ANXA5	38.96		PABPC1	1.59948		IL1RAPL1
			CSRP2	38.95		SERPINC1	1.59536		IL1RN
			LGALS3BP	38.95		ACVR1	1.59027		CFI
			SST	38.95		BMPR2	1.59027		LIPC
			DHCR7	38.92		CHRNA4	1.59027		CHD9
			KRT7	38.88		SMAD6	1.59027		ERCC5
			L1CAM	38.88		CHRNB2	1.59027		MAGEB16
			ACLY	38.87		AFF2	1.59027		TBX5
			FAT3	38.87		FOXE1	1.58969		BBS1
			PRDX2	38.87		ADIPOR1	1.58642		FST
			SYTL5	38.87		EXTL3	1.58059		IGF2R
			PHGDH	38.82		DNM1L	1.57576		HBE1
			DLD	38.81		SOSTDC1	1.57321		IFT27
			RBL2	38.81		SSTR2	1.56624		RAB10
			SLC5A1	38.81		DRD5	1.56624		NUDT10
			TUBB2B	38.81		SSTR3	1.56624		SREBF1
			CPE	38.8		MAOB	1.56624		CHRNA7
			CLEC11A	38.75		SSTR4	1.56624		RAB6A
			NOVA1	38.75		ENSG00000202498	1.56439		RAB8A
			NRARP	38.75		MECOM	1.56008		NR0B2
			TRANK1	38.75		WNT10B	1.55547		BEND6
			HSD17B10	38.73		CYP11B2	1.55169		NPY5R
			RACK1	38.73		PCDH19	1.54638		DMD
			MPO	38.72		TRIM37	1.54446		RUNX2
			EIF2AK2	38.66		RPL36A-HNRNPH2	1.54436		KIF7
			HIPK2	38.66		ANTXR1	1.54352		XPA
			PCLAF	38.66		NIPA1	1.53902		ZEB2
			TFRC	38.65		TRPM6	1.53605		MAOA
			LGALS3	38.64		IL10	1.53111		GNA11
			RGS2	38.64		IL1B	1.52449		AAAS
			ATP2C1	38.63		BCS1L	1.51971		ANCR
			BRD8	38.63		USP6	1.51683		NF2
			MMAB	38.63		NTS	1.51134		KIAA1549
			ZSWIM6	38.63		IGFBP6	1.50913		BMPR1B
			DIO1	38.59		COL5A1	1.50767		NEK2
			KIFC1	38.59		PDE4D	1.50676		RAB7A
			MCM10	38.59		ARNTL	1.50419		RAB11A
			NCOA3	38.59		TNNT2	1.49861		RAB38
			PGF	38.59		TRPM3	1.49681		RAB39B
			PSMB8	38.59		ARFGEF2	1.49554		RAB21
			XIAP	38.58		FUT8	1.4942		RAB32
			MAP2K4	38.52		AVP	1.49292		MEPE
			PAPSS2	38.52		CNTLN	1.4917		LOC110673972
			PHB1	38.52		ECT2	1.48965		SELE
			SLC39A8	38.52		PABPC4	1.4815		TBX20
			ATP5MC1	38.51		PABPC3	1.4815		GDF9
			INSR	38.5		NLGN4X	1.48094		KIF17
			PCP2	38.5		INHBA	1.4746		GLS
			SOX9	38.5		TLE1	1.47136		GABBR2
			SPRR2F	38.5		TAAR1	1.47136		SREBF2
			IGF2	38.46		MTHFSD	1.47136		NLRP5
			NR4A2	38.46		TMEM216	1.47136		CHIT1
			GLI1	38.45		SRC	1.47129		LEFTY2
			PC	38.45		BAP1	1.4675		AUTS2
			FGF5	38.39		BCL2	1.46689		PDGFRB
			NUP155	38.39		PRKAR2A	1.46547		PGBD3
			RPL34	38.39		MLH1	1.46277		VIM
			WNT7B	38.39		SPRED1	1.46277		SLC26A2
			CYP2C29	38.32		UBE2D4	1.46277		UBC
			SLC10A1	38.32		HM13	1.46277		GNAS-AS1
			TACC3	38.32		AREL1	1.46277		SSTR1
			ACSL6	38.28		ZNF445	1.46277		KITLG
			FGGY	38.28		MIR127	1.46277		ERBB4
			LOX	38.28		MIR370	1.46277		GAD2
			MASP2	38.28		PPIEL	1.46277		DIO3
			PDE1C	38.28		CEBPA	1.46172		CHRNG
			RPS26	38.28		PBX1	1.45387		TERT
			UQCRQ	38.28		PTGR1	1.44868		STAG2
			EXO1	38.25		HMGN1	1.44868		PAGR1
			HSPA1A	38.21		NSUN2	1.4452		DNAI7
			ARHGDIB	38.18		LPIN1	1.44302		SP1
			SLC8A1	38.18		GPAT3	1.44302		MCHR1
			TNFAIP2	38.18		ASAH1	1.44158		P4HB
			AOPEP	38.16		TOR1A	1.43265		SLC12A5
			CENPJ	38.16		ENO2	1.43095		RAB28
			CSNK2B	38.16		RPGRIP1L	1.42682		BAG2
			PCP4	38.16		SPDYE12	1.42682		RAB17
			PNKD	38.16		ARSA	1.42667		ARL13B
			SCRN1	38.16		HLA-G	1.42362		SUSD1
			YPEL1	38.16		HLA-E	1.42362		RAB2B
			BAD	38.15		EYA1	1.42348		CPLANE2
			IDH2	38.15		PTDSS1	1.41812		GRB10
			TSC22D3	38.15		BBS10	1.41753		MEST
			CPT1A	38.12		TRAIP	1.41266		SBDS
			CTSH	38.12		CHD8	1.41044		ACP5
			DMD	38.12		PRKAA2	1.40934		IL7
			SHH	38.12		FDX1	1.40934		LOC109623489
			CALR	38.11		SLC35A3	1.4078		CRYAA
			S100A9	38.11		SLC35A1	1.4078		XPC
			BACH2	38.05		DOT1L	1.39304		ABCC8
			CELSR3	38.05		IRF6	1.38825		TG
			CHAC2	38.05		IL12RB1	1.38825		NCOA6
			CYP46A1	38.05		ADIPOR2	1.38825		ALG1
			EPHA7	38.05		AGRP	1.38825		DRD2
			GNG13	38.05		PPY	1.38825		CFTR
			LRRC26	38.05		MMP9	1.38607		CENPJ
			MXD1	38.05		TRIM27	1.38607		ATRIP
			NFIB	38.05		SNURF	1.38607		CEP152
			NOTCH4	38.05		AGTR2	1.386		UROD
			SFRP1	38.05		ACVRL1	1.38072		CIDEC
			STARD3	38.05		FOXO1	1.37835		GCG
			SYT10	38.05		EZH2	1.37752		SYP
			EDN1	38.04		NOTCH1	1.37397		CHGA
			AFP	37.98		CEACAM3	1.37377		PRODH
			CDC25C	37.98		RNF135	1.37311		NKX2-5
			INS1	37.97		AHSG	1.37084		LCOR
			ANAPC1	37.94		VEGFA	1.37021		LORICRIN
			LARP7	37.94		RET	1.35385		PARN
			SNRPA	37.94		MMP13	1.35264		RNU4ATAC
			LYZL1	37.93		DBH	1.35006		GALNT3
			HSD11B1	37.89		SOD1	1.34853		ZNF141
			WNT4	37.86		TRIP11	1.34498		RASA1
			BNIP3L	37.85		NPHS1	1.34466		SPAST
			ETS2	37.85		UBE2D3	1.34196		AZF1
			GNAL	37.83		SETBP1	1.34196		AMHR2
			LYPD1	37.83		XIST	1.34196		DICER1
			MYC	37.83		FMO3	1.34161		FOXF1
			NALF2	37.83		HSD17B2	1.34161		LTBP3
			TMPRSS13	37.83		FMO1	1.34161		ZFP57
			CDC42BPA	37.72		IGFBP4	1.34161		ZNF597
			PASK	37.72		PAPPA	1.33735		WDR20
			RBM33	37.72		CD40LG	1.3371		ZDBF2
			RPL37	37.72		HMGCR	1.33465		FAM50B
			RPL37A	37.72		GAMT	1.32932		MEG8
			SLC7A6	37.72		SMARCB1	1.32743		CCL5
			HSPA9	37.68		PDGFB	1.32706		NOG
			ECT2	37.66		SHOX2	1.32635		APOA2
			PCSK9	37.66		BBS2	1.32484		DRD1
			CYP3A11	37.64		RPGR	1.32484		SSTR5
			ASB16	37.62		KLHL7	1.32484		TGM1
			FNBP1L	37.62		CEP290	1.32484		MAPK6
			HTR4	37.62		BBS5	1.32484		GLDN
			KRT78	37.62		BBS7	1.32484		TLN2
			RBP4	37.6		CEBPB	1.31996		TMOD3
			ACHE	37.56		SMAD3	1.31369		CGNL1
			IL1R1	37.56		UCP2	1.31369		HELLS
			MAPK14	37.56		CHRNA3	1.31369		RUNX1
			TPX2	37.54		BMP8B	1.31369		PDS5A
			GPX2	37.52		HNF4A	1.3115		MTOR
			ABCB1	37.51		NFKB1	1.31095		BBS4
			CBX7	37.51		SLC6A3	1.31095		NOS3
			EPB41L2	37.51		CNR1	1.31095		CGB7
			PARPBP	37.51		GDF2	1.31095		SPRTN
			PTPN21	37.51		SMAD1	1.31095		RNF13
			FEN1	37.48		SMAD5	1.31095		MAMLD1
			SIGMAR1	37.48		LCN2	1.30876		SAG
			SP1	37.48		NIN	1.30874		TGFB2
			VDR	37.48		PDGFRA	1.30792		ESX1
			RMRP	37.42		GABRA5	1.30792		DDC
			BTF3	37.41		SDHB	1.30792		CALB2
			CELSR2	37.41		ADNP	1.30792		AGT
			FAM210B	37.41		KDM5C	1.30792		GABRB3
			GCGR	37.41		RBX1	1.30792		UBE2L3
			HINT1	37.41		ATP10A	1.30792		NIPAL4
			PTBP3	37.41		CRIPT	1.30792		DPY30
			PTPRU	37.41		NIPA2	1.30792		IL18
			RAPGEF2	37.41		H2AZ1	1.30792		DDB2
			TNRC18	37.41		H3C14	1.30792		ROCK1
			TOMM40	37.41		H3-7	1.30792		SCARB1
			WNT10B	37.41		PWRN2	1.30792		PSAP
			AHNAK	37.35		SNORD109B	1.30792		PRKCQ
			CSRP1	37.35		PWARSN	1.30792		SMYD3
			MAD2L1	37.35		ENSG00000212411	1.30792		TRIB1
			AVPI1	37.31		AKAP1	1.30602		OFCC1
			CDCP1	37.31		PTPRC	1.30366		STIMATE
			CST6	37.31		PARP1	1.30366		PLEKHA8P1
			PLD3	37.31		CTCF	1.30366		STIMATE-MUSTN1
			RPL24	37.31		MSX1	1.30366		SAMMSON
			SAA2	37.31		RPA1	1.30366		LINC00861
			CXCL14	37.29		APTX	1.30366		LINC01507
			LAMP2	37.29		FUT6	1.29602		LINC01095
			ANXA1	37.28		AGPAT1	1.29602		LINC02763
			APP	37.28		RAD23A	1.29602		LINC02497
			GSTM3	37.24		GZMH	1.29602		RPL23AP28
			CNPY1	37.23		LGALSL	1.29602		RNA5SP361
			NCOR1	37.23		GPAT4	1.29602		NPAP1P6
			SLC1A4	37.23		LDAF1	1.29602		COG2
			KCNG2	37.22		SNORD144	1.29602		GZMB
			SLC4A10	37.22		CDKN1B	1.28829		KRT7
			ASRGL1	37.21		AHR	1.28391		BMPR1A
			DTNA	37.21		ANO6	1.28161		MLANA
			NME4	37.21		ADA	1.28134		PABPC1
			SOX11	37.21		NFKB2	1.27459		SERPINC1
			TIMM10B	37.21		SMAD2	1.27459		ACVR1
			ACACB	37.17		ACVR2B	1.27459		BMPR2
			SLC16A3	37.17		ADAMTS13	1.27459		CHRNA4
			CCN2	37.16		OPRM1	1.27459		SMAD6
			HSPA1B	37.16		CYP2A6	1.27459		CHRNB2
			IER3	37.16		HTR2A	1.27459		AFF2
			RRM2	37.12		CHRNA2	1.27459		FOXE1
			CAP2	37.11		TGFB3	1.27459		ADIPOR1
			EPHA3	37.11		GNB3	1.27459		EXTL3
			NR2F6	37.11		ACVR1B	1.27459		DNM1L
			RAN	37.11		TGFBR3	1.27459		SSTR2
			TOPBP1	37.11		CYP2B6	1.27459		DRD5
			IL12A	37.08		ACVR2A	1.27459		SSTR3
			ACTBL2	37.03		OPRK1	1.27459		MAOB
			BARX2	37.03		CHRNA1	1.27459		SSTR4
			EBAG9	37.03		BCAT1	1.27459		ENSG00000202498
			MOXD1	37.01		ARRB2	1.27459		MECOM
			PDP2	37.01		CCR3	1.27459		WNT10B
			RHBDF1	37.01		BUB3	1.27459		CYP11B2
			SPATA13	37.01		BMP7	1.27459		PCDH19
			VIPR1	37.01		UGT2B7	1.27459		TRIM37
			MGMT	37		OPRD1	1.27459		RPL36A-HNRNPH2
			PLG	37		PDYN	1.27459		ANTXR1
			RGS4	37		SMAD7	1.27459		NIPA1
			ABCC3	36.99		ALDH1B1	1.27459		TRPM6
			EFNB1	36.91		CHRNB1	1.27459		IL10
			FLOT1	36.91		DRD3	1.27459		IL1B
			NPR2	36.91		CHRNB4	1.27459		BCS1L
			RALGDS	36.91		CHRNA5	1.27459		USP6
			RBMS1	36.91		CHRNE	1.27459		NTS
			SETBP1	36.91		PPIF	1.27459		IGFBP6
			ADIPOQ	36.86		SLC12A7	1.27459		COL5A1
			CSN2	36.84		GDF6	1.27459		PDE4D
			ST8SIA5	36.84		HTR5A	1.27459		ARNTL
			CARTPT	36.82		INSRR	1.27459		TNNT2
			CHRM3	36.82		SULT1A1	1.27459		TRPM3
			CST3	36.82		CHRNA9	1.27459		ARFGEF2
			DBP	36.82		CBR3	1.27459		FUT8
			PROM1	36.82		CHRNA6	1.27459		AVP
			ADAM9	36.81		CHRND	1.27459		CNTLN
			ANGPTL3	36.81		BMP5	1.27459		ECT2
			PTPRZ1	36.81		CRHR2	1.27459		PABPC4
			SCG5	36.81		PCM1	1.27459		PABPC3
			CXCL10	36.8		UGT2B4	1.27459		NLGN4X
			IL23A	36.77		LEFTY1	1.27459		TLE1
			IL1A	36.75		NEK4	1.27459		TAAR1
			BBX	36.72		GDF11	1.27459		MTHFSD
			COX7C	36.72		ACVR1C	1.27459		TMEM216
			HS3ST1	36.72		TACC1	1.27459		SRC
			TNFRSF8	36.72		CHRNB3	1.27459		BAP1
			ITGA5	36.71		SLC2A6	1.27459		PRKAR2A
			AP3B1	36.66		FMN2	1.27459		MLH1
			BBC3	36.66		GDF3	1.27459		SPRED1
			FUT7	36.66		EML1	1.27459		UBE2D4
			MAPKBP1	36.66		SLC2A12	1.27459		HM13
			TIMMDC1	36.66		B3GNT5	1.27459		AREL1
			PLCB1	36.65		DOK5	1.27459		ZNF445
			ANO1	36.63		EME1	1.27459		MIR127
			AUH	36.63		TAX1BP1	1.27459		MIR370
			DNM1	36.63		GDF7	1.27459		PPIEL
			G2E3	36.63		ADAMTS9	1.27459		PBX1
			NDUFV2	36.63		ANKK1	1.27459		PTGR1
			ROBO2	36.63		CHFR	1.27459		HMGN1
			SPTLC2	36.63		CHRNA10	1.27459		NSUN2
			SSR3	36.63		BMP10	1.27459		LPIN1
			TFAP2C	36.63		INHBE	1.27459		GPAT3
			GJB2	36.6		GDF1	1.27459		ASAH1
			SMAD7	36.6		GDF10	1.27459		TOR1A
			TCF4	36.6		HIVEP1	1.27459		ENO2
			VWF	36.6		FGFR1OP2	1.27459		RPGRIP1L
			BTG2	36.55		PENK	1.27459		SPDYE12
			ACAA2	36.54		CEP70	1.27459		ARSA
			GAS6	36.54		INHBC	1.27459		HLA-G
			GDNF	36.54		MFHAS1	1.27459		HLA-E
			NUSAP1	36.54		TM7SF3	1.27459		EYA1
			PRC1	36.54		LEPROTL1	1.27459		PTDSS1
			SULT1E1	36.54		ZNF71	1.27459		BBS10
			APRT	36.53		CITED4	1.27459		TRAIP
			KALRN	36.53		GRIN2A	1.27296		CHD8
			MBNL1	36.53		SUZ12	1.26878		PRKAA2
			MEOX1	36.53		ASPM	1.26856		FDX1
			PDLIM3	36.53		SGCE	1.26744		SLC35A3
			PSD3	36.53		ABCA1	1.26267		SLC35A1
			SULT2B1	36.53		TNFSF11	1.25956		DOT1L
			TENM3	36.53		MT-CYB	1.2577		IRF6
			CHEK1	36.51		SLC10A7	1.25744		IL12RB1
			ALDH3A2	36.49		PLIN2	1.25651		ADIPOR2
			CD9	36.49		LOC110386951	1.25552		AGRP
			FER1L4	36.49		IL2	1.25312		PPY
			GALR1	36.49		GATA2	1.24672		MMP9
			AP4E1	36.48		CLN3	1.24655		TRIM27
			CTRC	36.48		SMARCA1	1.24341		SNURF
			F2	36.48		KRT16	1.22589		AGTR2
			CCL19	36.44		ERAS	1.22549		ACVRL1
			DDT	36.44		SFRP4	1.21612		FOXO1
			EMP2	36.44		GABRG2	1.21522		NOTCH1
			GPM6A	36.44		KDM1A	1.21522		CEACAM3
			IL17RB	36.44		M6PR	1.21522		RNF135
			MYL6	36.44		NLGN3	1.21522		AHSG
			NFYB	36.44		FEN1	1.21064		RET
			SGO1	36.44		NEU1	1.20998		MMP13
			SMPDL3A	36.44		B3GAT3	1.20998		DBH
			LITAF	36.43		ALG9	1.20998		TRIP11
			NEDD9	36.43		CAV3	1.20555		NPHS1
			ANGPTL4	36.4		GABRD	1.20403		UBE2D3
			TIMP2	36.4		PROM1	1.20403		SETBP1
			IL1RL1	36.38		SIRT1	1.20332		XIST
			PTX3	36.38		HDAC9	1.20332		FMO3
			SLC11A2	36.38		SALL4	1.20332		HSD17B2
			CD14	36.37		FBLN5	1.19198		FMO1
			AK2	36.35		ANGPTL8	1.18698		IGFBP4
			CYP2R1	36.35		LOC106728418	1.18698		PAPPA
			H2AZ1	36.35		PRKDC	1.18285		CD40LG
			HIVEP2	36.35		PRKACG	1.18285		HMGCR
			LTBR	36.35		IRS2	1.18285		GAMT
			PDE7A	36.35		DHX9	1.18285		SMARCB1
			ZMIZ1	36.35		INA	1.18127		PDGFB
			NFKBIZ	36.32		TBL1XR1	1.18089		SHOX2
			NPM1	36.32		IVL	1.17914		BBS2
			SERPINE2	36.32		CST3	1.17271		RPGR
			BAXA	36.31		IL1A	1.17154		KLHL7
			FXYD4	36.31		EHMT2	1.16526		CEP290
			PLEKHG6	36.31		STAG3	1.16526		BBS5
			RBM41	36.31		PITX2	1.1628		BBS7
			RESP18	36.31		KCNJ5	1.16275		SMAD3
			FBN1	36.27		MCPH1	1.13923		UCP2
			DYSF	36.26		PLK4	1.13205		CHRNA3
			KCNQ2	36.26		CENPE	1.13205		BMP8B
			MSX2	36.26		TUBB	1.13196		HNF4A
			PTPRG	36.26		MPLKIP	1.12343		NFKB1
			RPS15	36.26		FGF10	1.12058		SLC6A3
			SLCO3A1	36.26		UBE2D2	1.12058		CNR1
			CXCR4	36.22		FGF4	1.12058		GDF2
			BAG1	36.17		CHEK2	1.10793		SMAD1
			NKD1	36.17		NPC2	1.10665		SMAD5
			OIP5	36.17		SLC34A3	1.1017		LCN2
			PADI2	36.17		KCNQ1OT1	1.10061		NIN
			RFC5	36.17		TET2	1.09442		GABRA5
			RHOU	36.17		CYP46A1	1.09442		SDHB
			SIPA1L2	36.17		MME	1.08908		ADNP
			ITGB3	36.16		CCND1	1.08439		KDM5C
			PTPN1	36.16		PCYT1A	1.08252		RBX1
			HDHD2	36.14		CACNA1A	1.08252		ATP10A
			RETNLG	36.14		AXIN1	1.08252		CRIPT
			SRRM4	36.14		GPAM	1.08252		NIPA2
			TCHP	36.14		TNFRSF8	1.08252		H2AZ1
			ITPRID1	36.12		BANF1	1.08252		H3C14
			ZFP282	36.12		AGPAT3	1.08252		H3-7
			PLD1	36.11		AGPAT4	1.08252		PWRN2
			CASP1	36.1		NHLRC1	1.08252		SNORD109B
			CHN2	36.09		LPIN3	1.08252		PWARSN
			POLA2	36.09		MBOAT1	1.08252		ENSG00000212411
			POLE	36.09		MBOAT2	1.08252		AKAP1
			STC2	36.06		GPAT2	1.08252		PTPRC
			CX3CL1	36.05		CNEP1R1	1.08252		CTCF
			CYP2B6	36.05		MIR302F	1.08252		MSX1
			SYP	36.05		AKT3	1.08046		RPA1
			TXNRD1	36.03		GNAQ	1.08046		APTX
			EIF2AK3	36.01		MSH2	1.07256		FUT6
			CAR2	36		C3	1.07256		AGPAT1
			HMGB3	36		MARK3	1.07256		RAD23A
			ITGA7	36		GOT2	1.07256		GZMH
			KITLG	36		TPH2	1.07256		LGALSL
			NGFR	36		IGFBP7	1.07256		GPAT4
			NR4A3	36		ACADS	1.07256		LDAF1
			COL5A1	35.95		YWHAQ	1.07256		SNORD144
			DGAT2	35.95		HDC	1.07256		CDKN1B
			EFNA1	35.95		CD34	1.07256		ANO6
			MFN2	35.95		NRXN3	1.07256		ADA
			ABCG2	35.93		PHF8	1.07256		NFKB2
			AOC1	35.91		FMO4	1.07256		SMAD2
			FOXC1	35.91		MNX1	1.07256		ACVR2B
			IQGAP3	35.91		SETDB1	1.07256		ADAMTS13
			ITGA8	35.91		KLRK1	1.07256		OPRM1
			KIF22	35.91		NMB	1.07256		CYP2A6
			NUCKS1	35.91		FMO2	1.07256		HTR2A
			FGFR3	35.9		IRS4	1.07256		CHRNA2
			MAPK9	35.88		RNF41	1.07256		GNB3
			MAOA	35.87		WNT16	1.07256		ACVR1B
			IL24	35.85		SCG2	1.07256		TGFBR3
			IL33	35.85		CERS3	1.07256		CYP2B6
			COCH	35.83		TRO	1.07256		ACVR2A
			EPB41L1	35.83		CLN6	1.07256		OPRK1
			PTMS	35.83		ARHGAP11A	1.07256		CHRNA1
			RNF19B	35.83		ZNF274	1.07256		BCAT1
			S1PR3	35.83		EFHC2	1.07256		ARRB2
			SPDL1	35.83		WHAMM	1.07256		CCR3
			TRPV6	35.83		EID1	1.07256		BUB3
			CAPN9	35.82		GOLGA8G	1.07256		BMP7
			CRTAM	35.82		GOLGA8F	1.07256		UGT2B7
			DRC3	35.82		WHAMMP3	1.07256		OPRD1
			LRRC34	35.82		MIR382	1.07256		PDYN
			SLC35F3	35.82		SNORD64	1.07256		SMAD7
			SMAD3	35.81		SNORD115-2	1.07256		ALDH1B1
			CYP51	35.8		SNORD107	1.07256		CHRNB1
			APOA4	35.75		SNORD109A	1.07256		DRD3
			CYP24A1	35.75		SNORD115-14	1.07256		CHRNB4
			PGD	35.75		SNORD115-15	1.07256		CHRNA5
			ADCY5	35.74		SNORD115-16	1.07256		CHRNE
			FTL	35.74		SNORD115-17	1.07256		PPIF
			GSTM2	35.74		SNORD115-18	1.07256		SLC12A7
			LPIN1	35.74		SNORD115-19	1.07256		GDF6
			SEC61A1	35.74		SNORD115-20	1.07256		HTR5A
			SIRPA	35.74		SNORD115-21	1.07256		INSRR
			SPC24	35.74		SNORD115-25	1.07256		SULT1A1
			BCL6	35.69		SNORD115-26	1.07256		CHRNA9
			POU5F1	35.69		SNORD115-29	1.07256		CBR3
			BCL2L2	35.66		SNORD115-3	1.07256		CHRNA6
			CHST15	35.66		SNORD115-30	1.07256		CHRND
			FAT2	35.66		SNORD115-31	1.07256		BMP5
			KRT15	35.66		SNORD115-32	1.07256		PCM1
			THBD	35.64		SNORD115-33	1.07256		UGT2B4
			GATA3	35.59		SNORD115-34	1.07256		LEFTY1
			STS	35.59		SNORD115-35	1.07256		NEK4
			CAMK2N1	35.58		SNORD115-36	1.07256		GDF11
			CKAP4	35.58		SNORD115-37	1.07256		ACVR1C
			DMBT1	35.58		SNORD115-38	1.07256		TACC1
			FNBP1	35.58		SNORD115-39	1.07256		CHRNB3
			GNAO1	35.58		SNORD115-41	1.07256		SLC2A6
			PECR	35.58		SNORD115-40	1.07256		FMN2
			PLEKHF1	35.58		SNORD115-48	1.07256		GDF3
			MAPT	35.57		SNORD115-43	1.07256		EML1
			ACAT2	35.54		SNORD115-44	1.07256		SLC2A12
			GLS	35.54		SNORD115-10	1.07256		B3GNT5
			HMGCR	35.52		SNORD115-11	1.07256		DOK5
			CPNE7	35.51		SNORD115-12	1.07256		EME1
			EIF1B	35.51		SNORD115-13	1.07256		TAX1BP1
			ESRRB	35.51		SNORD115-23	1.07256		GDF7
			POPDC3	35.51		SNORD115-22	1.07256		ADAMTS9
			RELL2	35.51		SNORD115-4	1.07256		ANKK1
			SLC16A8	35.51		SNORD115-42	1.07256		CHFR
			SNRNP35	35.51		SNORD115-5	1.07256		CHRNA10
			ZMYND15	35.51		GOLGA8EP	1.07256		BMP10
			CENPK	35.5		NPAP1L	1.07256		INHBE
			CES2	35.5		NPC1	1.07038		GDF1
			DBH	35.5		KCTD7	1.07038		GDF10
			FIGNL1	35.5		CRLF3	1.07038		FGFR1OP2
			MT2A	35.5		WDR62	1.07038		PENK
			QSOX1	35.5		KRT2	1.06638		CEP70
			TIMELESS	35.5		DES	1.06617		INHBC
			EPCAM	35.49		UGT1A6	1.06617		MFHAS1
			MAP2K1	35.47		UGT1A8	1.06617		TM7SF3
			CBR1	35.45		CSH2	1.05031		LEPROTL1
			ANTXR2	35.42		SLC2A1	1.0392		ZNF71
			EEF1D	35.42		H4-16	1.03473		CITED4
			PPFIBP1	35.42		IL4	1.0329		GRIN2A
			WFDC2	35.42		NAGA	1.02805		SUZ12
			ABCG5	35.4		AURKB	1.02389		ASPM
			B2M	35.4		CCL26	1.01528		SGCE
			BIRC3	35.4		SOX14	1.01437		ABCA1
			GSN	35.4		CDKN2A	1.01396		TNFSF11
			TUBB3	35.4		HIF1A	1.01396		MT-CYB
			EPPIN	35.39		MYH7	1.01072		SLC10A7
			AKAP10	35.36		PIK3R1	1.00902		PLIN2
			CPTP	35.36		ALDH18A1	1.00902		LOC110386951
			VSIG10	35.36		RBBP8	1.00902		IL2
			ABCC8	35.34		SLC25A24	1.00902		GATA2
			CRIP1	35.34		GTF2E2	1.00902		CLN3
			HSD17B11	35.34		GTF2H5	1.00902		SMARCA1
			KCTD12	35.34		RNF113A	1.00902		KRT16
			NGEF	35.34		ZNF699	1.00902		ERAS
			ATF3	35.3		TARS1	1.00902		SFRP4
			MYH7	35.3		MAPT	0.994325		GABRG2
			PTGES	35.3		CYP24A1	0.992236		KDM1A
			ELL2	35.26		YWHAB	0.992236		M6PR
			G3BP1	35.26		CFL1	0.992236		NLGN3
			INCENP	35.26		SDHD	0.992236		FEN1
			NOP58	35.26		YY1AP1	0.992236		NEU1
			ADORA1	35.25		EYA3	0.992236		B3GAT3
			TAC1	35.24		INO80	0.992236		ALG9
			CD1D1	35.21		RASIP1	0.992236		CAV3
			CWC22	35.21		ZNHIT1	0.992236		GABRD
			FITM1	35.21		PHF14	0.992236		PROM1
			FTSJ1	35.21		STPG2	0.992236		SIRT1
			GALNT14	35.21		CEP63	0.98571		HDAC9
			MAP7D2	35.21		ADAP2	0.98571		SALL4
			SPOP	35.21		ANXA5	0.981936		FBLN5
			CYB5A	35.2		KCNJ2	0.977556		ANGPTL8
			AS3MT	35.18		KIF15	0.977556		LOC106728418
			DBN1	35.18		IFT140	0.971608		PRKDC
			KEAP1	35.18		PAX6	0.966047		PRKACG
			PDHA1	35.18		SLC5A4	0.966047		IRS2
			PEPD	35.18		JAZF1	0.966047		DHX9
			JUNB	35.14		ZC3H7B	0.966047		INA
			PSMA4	35.11		MYOD1	0.961582		TBL1XR1
			TP73	35.11		ITGAX	0.961466		IVL
			AKAP9	35.1		HBG1	0.961466		CST3
			CELF2	35.1		SEMA3F	0.961466		IL1A
			CHAF1B	35.1		SORBS1	0.9598		EHMT2
			HOPX	35.1		R3HCC1	0.957667		STAG3
			NPY1R	35.1		SLC17A5	0.952644		PITX2
			OXTR	35.1		DNMT3B	0.951754		KCNJ5
			PDE4DIP	35.1		PRKACB	0.951754		MCPH1
			PIK3CG	35.1		ATP2B3	0.951754		PLK4
			RAMP1	35.1		HCFC1	0.951754		CENPE
			ACRBP	35.07		PRKAR1B	0.951754		TUBB
			BRWD3	35.07		NLGN1	0.951754		MPLKIP
			CD24A	35.07		ZIC1	0.951754		FGF10
			MARCHF5	35.07		FUS	0.951754		UBE2D2
			PROCA1	35.07		PRKAR2B	0.951754		FGF4
			SF3B5	35.07		HNF1B	0.951754		CHEK2
			SLC39A7	35.07		SHANK2	0.951754		NPC2
			TAMALIN	35.07		SPTBN2	0.951754		SLC34A3
			CARM1	35.06		KDM6B	0.951754		KCNQ1OT1
			CXCL5	35.06		WDR5	0.951754		TET2
			DRD1	35.06		ASH2L	0.951754		CYP46A1
			GGT1	35.06		PRKX	0.951754		MME
			QKI	35.06		DARS2	0.951754		CCND1
			VDAC1	35.06		NRXN2	0.951754		PCYT1A
			CLEC12B	35.05		KMT2B	0.951754		CACNA1A
			PILRB2	35.05		RBBP5	0.951754		AXIN1
			IMPDH2	35.03		RPS4X	0.951754		GPAM
			ABCC4	35.02		SETD1B	0.951754		TNFRSF8
			MTOR	34.98		DEPDC5	0.951754		BANF1
			ASS1	34.97		MAMDC2	0.951754		AGPAT3
			SELENOP	34.97		PAXIP1	0.951754		AGPAT4
			CRHR1	34.95		P4HTM	0.951754		NHLRC1
			EEF1G	34.95		ZBTB24	0.951754		LPIN3
			GAA	34.95		GDAP2	0.951754		MBOAT1
			GABBR2	34.95		EPRS1	0.951754		MBOAT2
			NFKBIE	34.95		ARMC5	0.951754		GPAT2
			RPL31	34.95		PTCD1	0.951754		CNEP1R1
			ARSJ	34.93		KLHL17	0.951754		MIR302F
			DOK5	34.93		NIPAL1	0.951754		AKT3
			EIF4EBP3	34.93		TSPY1	0.951754		GNAQ
			PLPBP	34.93		RPS4Y1	0.951754		MSH2
			COL4A1	34.92		OR5H6	0.951754		MARK3
			DNM1L	34.92		PLAAT5	0.951754		TPH2
			HOXB6	34.92		MIR483	0.951754		IGFBP7
			MS4A6A	34.92		ATP5MF-PTCD1	0.951754		ACADS
			GSTM1	34.89		LINC01436	0.951754		YWHAQ
			ANKRD12	34.88		MIR663AHG	0.951754		HDC
			ELOVL6	34.88		LOC114803470	0.951754		CD34
			GAS1	34.88		PIK3CG	0.949703		NRXN3
			KIT	34.88		UGT2B15	0.945484		PHF8
			MAP2	34.88		ASXL2	0.9388		FMO4
			PSRC1	34.88		PAX7	0.937435		MNX1
			ALAS1	34.83		COL9A1	0.934286		SETDB1
			ADCY7	34.8		EMD	0.933525		KLRK1
			CFI	34.8		UGCG	0.927722		NMB
			KIF1B	34.8		SMARCC2	0.918326		FMO2
			COL23A1	34.79		NR1H4	0.913895		IRS4
			IGFBPL1	34.79		POLD1	0.912377		RNF41
			MED14	34.79		PCNA	0.911178		WNT16
			ATP5MD	34.75		FOXP2	0.90528		SCG2
			ZFP157	34.74		UVSSA	0.901764		CERS3
			BOK	34.73		MSTN	0.901269		TRO
			ELOVL2	34.73		CDK12	0.901269		CLN6
			OPTN	34.73		GRK3	0.901269		ARHGAP11A
			PNRC1	34.73		TENT5A	0.901269		ZNF274
			PRSS8	34.73		MC1R	0.899538		EFHC2
			RASSF4	34.73		GNAT1	0.899538		WHAMM
			STEAP4	34.73		KCNA2	0.899538		EID1
			PER2	34.69		RPS27A	0.899538		GOLGA8G
			TIMP1	34.67		ARF4	0.899538		GOLGA8F
			ESRRG	34.66		AP3B2	0.899538		WHAMMP3
			KSR2	34.65		RRP7A	0.899538		MIR382
			RT1-BB	34.65		RS1	0.899538		SNORD64
			SHC2	34.65		ARHGEF15	0.899538		SNORD115-2
			SHISA5	34.65		PIGY	0.899538		SNORD107
			TOMM7	34.65		ERMARD	0.899538		SNORD109A
			DHFR	34.6		H2AC20	0.899538		SNORD115-14
			IRF1	34.6		THAP12	0.899538		SNORD115-15
			NPC2	34.58		RAB40AL	0.899538		SNORD115-16
			SMC2	34.58		GNRHR2	0.889944		SNORD115-17
			ABCA1	34.53		SYNE2	0.888201		SNORD115-18
			BABAM2	34.52		MYC	0.879908		SNORD115-19
			CENPP	34.52		CASP3	0.879908		SNORD115-20
			GCLM	34.52		NCOR1	0.879908		SNORD115-21
			GRM8	34.52		SLC2A10	0.873824		SNORD115-25
			IL1RAPL1	34.52		AURKA	0.873519		SNORD115-26
			PPM1E	34.52		KCNT1	0.873519		SNORD115-29
			VTCN1	34.52		CREB1	0.871293		SNORD115-3
			APEX1	34.51		PCK1	0.871293		SNORD115-30
			BARD1	34.51		TEAD1	0.871293		SNORD115-31
			HPRT1	34.51		EFEMP2	0.871293		SNORD115-32
			ITGB6	34.51		IDUA	0.871293		SNORD115-33
			LPAR1	34.51		CLOCK	0.871293		SNORD115-34
			SLC1A2	34.47		MLX	0.871293		SNORD115-35
			GINS2	34.44		F7	0.868818		SNORD115-36
			LMCD1	34.44		STAT5A	0.868818		SNORD115-37
			PNPLA3	34.44		CRKL	0.868818		SNORD115-38
			SLC7A7	34.44		GCK	0.864904		SNORD115-39
			CCDC60	34.43		CABLES1	0.864904		SNORD115-41
			MMP27	34.43		PSMB8	0.863232		SNORD115-40
			MACROD2	34.39		APP	0.86113		SNORD115-48
			POLR1A	34.39		TNNI3	0.86113		SNORD115-43
			UBE3C	34.39		BTD	0.86113		SNORD115-44
			WAS	34.39		IL13	0.86113		SNORD115-10
			BECN1	34.38		EPO	0.86113		SNORD115-11
			ABLIM1	34.37		LOC109951029	0.86113		SNORD115-12
			ALAS2	34.37		IL15	0.853401		SNORD115-13
			KAT2B	34.37		COL10A1	0.851175		SNORD115-23
			POLA1	34.37		GAST	0.851175		SNORD115-22
			RGS5	34.37		MIR222	0.851175		SNORD115-4
			RPS3	34.37		MIR221	0.851175		SNORD115-42
			SLC39A10	34.37		MSH6	0.849574		SNORD115-5
			SRM	34.37		FLNA	0.849574		GOLGA8EP
			TG	34.37		TNFRSF13B	0.849574		NPAP1L
			ATG5	34.34		SMS	0.849574		NPC1
			CD68	34.34		POGZ	0.849574		KCTD7
			HTR2A	34.3		HSPB3	0.849574		CRLF3
			NRP2	34.3		CETN3	0.849574		WDR62
			ATP2B3	34.26		MYOG	0.849167		KRT2
			CDH23	34.26		MED12	0.841176		DES
			CKMT1	34.26		FGFR4	0.835286		UGT1A6
			FAM53B	34.26		PIK3R2	0.835286		UGT1A8
			GUK1	34.26		PITX1	0.835286		CSH2
			OTX1	34.26		SOAT1	0.835286		SLC2A1
			RAG1	34.26		NSDHL	0.835286		H4-16
			SCX	34.26		FAM20C	0.835286		IL4
			FGF1	34.25		VAX1	0.835286		NAGA
			NR1H3	34.25		FOXB1	0.835286		CCL26
			CACYBP	34.23		RALGAPB	0.835286		SOX14
			LRP2	34.23		KRTAP19-2	0.835286		CDKN2A
			PSMB1	34.23		GAD1	0.834246		MYH7
			PSMC5	34.23		PLEC	0.834246		PIK3R1
			SHCBP1	34.23		SKOR2	0.834246		ALDH18A1
			CREBBP	34.17		SPG11	0.824312		RBBP8
			HMGCS2	34.17		GGT1	0.821912		SLC25A24
			GRB2	34.16		THRA	0.811357		GTF2E2
			NASP	34.16		CASP8	0.810063		GTF2H5
			BNIP1	34.14		NLRP7	0.810063		RNF113A
			CNOT1	34.14		ID2	0.810063		ZNF699
			ALG13	34.13		NKX2-2	0.810063		TARS1
			ARHGEF10	34.13		ETV7	0.79788		MAPT
			CYP3A2	34.13		PDGFA	0.79298		CYP24A1
			DGKZ	34.13		ETS2	0.79298		YWHAB
			FRYL	34.13		TFAP4	0.79298		CFL1
			IPCEF1	34.13		PDE2A	0.79159		SDHD
			LSM10	34.13		NPFFR1	0.79159		YY1AP1
			PTCH2	34.13		PALD1	0.79159		EYA3
			SLC2A3	34.13		SOD2	0.790863		INO80
			ATP5F1A	34.09		FOXE3	0.790863		RASIP1
			CSTB	34.09		CYP7B1	0.783134		ZNHIT1
			OPRM1	34.04		CYP7A1	0.783134		PHF14
			PLA2G4A	34.04		MIR9-1	0.783134		STPG2
			CACNA1G	34.03		IL7R	0.78133		CEP63
			COL6A2	34.03		HSP90AA1	0.778732		ADAP2
			FOXA2	34.03		TDP1	0.778732		ANXA5
			TNFRSF25	34.03		POLR2A	0.778732		KCNJ2
			CMA1	34.02		EBP	0.778732		IFT140
			LSM3	34.02		DDB1	0.778732		PAX6
			ATE1	34.01		GSTA3	0.778732		SLC5A4
			COX6B2	34.01		UBE2R2	0.778732		JAZF1
			DLG5	34.01		TFEB	0.778732		ZC3H7B
			KIF3C	34.01		POLR2L	0.778732		MYOD1
			KSR1	34.01		DTL	0.778732		ITGAX
			LHX6	34.01		MAML3	0.778732		HBG1
			MGAT5	34.01		GPR108	0.778732		SEMA3F
			OTUD7B	34.01		YEATS2	0.778732		SORBS1
			PHLDB3	34.01		RCN3	0.778732		R3HCC1
			PPTC7	34.01		ELOA	0.778732		SLC17A5
			RNF165	34.01		CCDC26	0.778732		PRKACB
			RSPH9	34.01		NR1I2	0.774519		ATP2B3
			STRIP2	34.01		SGO1	0.768153		HCFC1
			SYT2	34.01		HSPB1	0.759102		PRKAR1B
			TMEM229B	34.01		CCND3	0.759102		NLGN1
			RPS6KB1	34		CUL5	0.759102		ZIC1
			AMBP	33.96		GRP	0.759102		FUS
			CKS1B	33.96		CSF3	0.759102		PRKAR2B
			DPYSL3	33.96		BLZF1	0.759102		HNF1B
			RASSF1	33.96		LEMD3	0.758258		SHANK2
			SLC39A14	33.96		COL9A2	0.757051		SPTBN2
			YWHAB	33.96		GLDC	0.756876		KDM6B
			ZBTB20	33.96		PMS2	0.756876		WDR5
			VCAM1	33.95		YWHAG	0.756876		ASH2L
			ATP2A2	33.92		LCAT	0.756876		PRKX
			FAM110B	33.89		MMP7	0.756876		DARS2
			ISYNA1	33.89		TRPC3	0.756876		NRXN2
			MALL	33.89		LIMK2	0.756876		RBBP5
			MCCC1	33.89		MYCN	0.756876		RPS4X
			MFSD4A	33.89		ETS1	0.756876		SETD1B
			SNED1	33.89		ADSL	0.756876		DEPDC5
			SYCP3	33.89		RB1	0.756876		MAMDC2
			TACR1	33.89		YWHAZ	0.756876		PAXIP1
			UIMC1	33.89		YWHAH	0.756876		P4HTM
			XKR7	33.87		NEK9	0.756876		ZBTB24
			ADH1	33.83		SHMT1	0.756876		GDAP2
			ASF1B	33.83		SYNJ1	0.756876		EPRS1
			ATP5F1B	33.83		ETFA	0.756876		ARMC5
			CRISPLD2	33.83		B4GALNT1	0.756876		PTCD1
			LAMB3	33.83		MAP3K2	0.756876		KLHL17
			MYBL2	33.83		MAX	0.756876		NIPAL1
			XDH	33.83		VHL	0.756876		TSPY1
			FGF2	33.78		FZD9	0.756876		RPS4Y1
			ADAMTS7	33.77		KCNJ10	0.756876		OR5H6
			CYSTM1	33.77		SDC2	0.756876		PLAAT5
			GFM1	33.77		SDHC	0.756876		MIR483
			H19	33.77		TPP1	0.756876		ATP5MF-PTCD1
			MEN1	33.77		VPS35	0.756876		LINC01436
			MTHFD2L	33.77		ALDH3A1	0.756876		MIR663AHG
			NECAB1	33.77		ASXL1	0.756876		LOC114803470
			OAS1A	33.77		CRLF1	0.756876		PIK3CG
			ST8SIA2	33.77		KCNJ12	0.756876		UGT2B15
			TIMM23	33.77		FKBP10	0.756876		ASXL2
			TMEM255A	33.77		PMP22	0.756876		PAX7
			WNT6	33.77		SLC4A5	0.756876		COL9A1
			IFI44	33.76		ARHGEF6	0.756876		EMD
			PLS3	33.76		HIP1	0.756876		UGCG
			PTPRC	33.76		IQCB1	0.756876		SMARCC2
			SESN2	33.75		UBR5	0.756876		NR1H4
			TGFBR2	33.75		TOP3A	0.756876		POLD1
			HES1	33.71		SLC47A1	0.756876		PCNA
			FCGR2B	33.7		CLCF1	0.756876		UVSSA
			FLNB	33.7		ALG2	0.756876		MSTN
			IFITM3	33.7		CDK5RAP2	0.756876		CDK12
			KMT2A	33.7		FLCN	0.756876		GRK3
			NTF3	33.7		MDC1	0.756876		TENT5A
			MAP3K3	33.66		RNMT	0.756876		MC1R
			ARHGEF39	33.65		PACS1	0.756876		GNAT1
			DNMT3L	33.65		NFIC	0.756876		KCNA2
			KDM4A	33.65		MFAP4	0.756876		RPS27A
			MUSTN1	33.65		PDLIM1	0.756876		ARF4
			UNC45B	33.65		OMG	0.756876		AP3B2
			CCNE2	33.63		CTCFL	0.756876		RRP7A
			CLDN3	33.63		ADGRG1	0.756876		RS1
			CROT	33.63		LLGL1	0.756876		ARHGEF15
			LSS	33.63		KIF3A	0.756876		PIGY
			ALPG	33.61		NSUN4	0.756876		ERMARD
			KRT10	33.57		NIF3L1	0.756876		H2AC20
			MCAM	33.57		RNF213	0.756876		THAP12
			PROC	33.57		RASD1	0.756876		RAB40AL
			RTN4	33.57		PACS2	0.756876		GNRHR2
			WARS1	33.57		COPS3	0.756876		SYNE2
			YWHAE	33.57		RUNX1T1	0.756876		MYC
			ID3	33.55		NPHP3	0.756876		NCOR1
			AGAP2	33.54		TOM1L2	0.756876		SLC2A10
			ASIC2	33.54		CELF1	0.756876		KCNT1
			COPZ2	33.54		CEP135	0.756876		PCK1
			GLCE	33.54		APOBEC1	0.756876		TEAD1
			HDHD3	33.54		DRG2	0.756876		EFEMP2
			MSMB	33.54		ATPAF2	0.756876		IDUA
			OPCML	33.54		PRDM9	0.756876		CLOCK
			FBXO5	33.51		PRKN	0.756876		MLX
			FLT1	33.51		USP48	0.756876		F7
			FOXP1	33.51		JAKMIP1	0.756876		STAT5A
			GLUD1	33.51		NSUN3	0.756876		CRKL
			SLC25A4	33.51		NSUN6	0.756876		GCK
			PDGFRB	33.47		NSUN5	0.756876		CABLES1
			TP63	33.45		MXD1	0.756876		PSMB8
			MAPKAPK2	33.44		CFDP1	0.756876		APP
			ADCY4	33.43		EOGT	0.756876		TNNI3
			ETNK2	33.43		MBD5	0.756876		BTD
			HES2	33.43		RAB11FIP4	0.756876		IL13
			GNG5	33.42		UTP6	0.756876		EPO
			HSD17B8	33.42		IFT80	0.756876		LOC109951029
			JPH1	33.42		MYO15A	0.756876		IL15
			RPS29	33.42		NOP2	0.756876		COL10A1
			TMEM163	33.42		COPS8	0.756876		GAST
			CCND3	33.4		MNT	0.756876		MIR222
			TIMP3	33.4		MXD4	0.756876		MIR221
			CYP3A	33.37		BCL7A	0.756876		MSH6
			GDPGP1	33.36		NT5M	0.756876		FLNA
			MAOB	33.36		TRMT112	0.756876		TNFRSF13B
			SNAI1	33.36		NSUN7	0.756876		SMS
			CDT1	33.32		RNF112	0.756876		POGZ
			CYP11B1	33.32		ALKBH5	0.756876		HSPB3
			KLK8	33.32		CALN1	0.756876		CETN3
			PNLIP	33.32		EVI2A	0.756876		MYOG
			BEX4	33.31		EVI2B	0.756876		MED12
			CADPS	33.31		CROCC	0.756876		FGFR4
			CDH8	33.31		DHRS7B	0.756876		PIK3R2
			CILP	33.31		ATAD5	0.756876		PITX1
			GEMIN6	33.31		BCL7C	0.756876		SOAT1
			GPR37	33.31		MED9	0.756876		NSDHL
			HAX1	33.31		MIEF2	0.756876		FAM20C
			ISCA1	33.31		FBRS	0.756876		VAX1
			KLHL42	33.31		OR3A3	0.756876		FOXB1
			LRRC8C	33.31		SPPL2C	0.756876		RALGAPB
			MYCBP	33.31		ABHD14A	0.756876		KRTAP19-2
			MYL12A	33.31		LRRC37B	0.756876		GAD1
			RALGAPA2	33.31		MIEF1	0.756876		PLEC
			SLC25A27	33.31		ZNF506	0.756876		SKOR2
			SYNGAP1	33.31		MTERF4	0.756876		SPG11
			CHUK	33.28		LGALS9C	0.756876		GGT1
			DST	33.26		NSMCE3	0.756876		NLRP7
			FANCD2	33.26		TRIM50	0.756876		NKX2-2
			VMN2R121	33.25		COPRS	0.756876		ETV7
			S100A8	33.24		C16orf72	0.756876		PDGFA
			ATR	33.2		OCEL1	0.756876		ETS2
			AVIL	33.2		GID4	0.756876		TFAP4
			ESRRA	33.2		GALNT17	0.756876		PDE2A
			FAM110C	33.2		GTF2IRD2B	0.756876		NPFFR1
			GNB4	33.2		OR1E2	0.756876		PALD1
			LMOD1	33.2		POM121C	0.756876		FOXE3
			MRPL20	33.2		TAS2R39	0.756876		CYP7B1
			RCOR2	33.2		SMCR8	0.756876		CYP7A1
			RIMS1	33.2		DZANK1	0.756876		MIR9-1
			RNF145	33.2		RFX8	0.756876		IL7R
			SAC3D1	33.2		SSC4D	0.756876		HSP90AA1
			SLC6A14	33.2		TRIM74	0.756876		TDP1
			UBE2D2	33.2		SPDYE2	0.756876		POLR2A
			WNT2B	33.2		SPDYE1	0.756876		EBP
			CYP2C19	33.18		ZNF718	0.756876		DDB1
			BACH1	33.14		TRIM73	0.756876		GSTA3
			KRT5	33.14		TAFA1	0.756876		UBE2R2
			NR5A2	33.14		CCDC144A	0.756876		TFEB
			SERPINA7	33.14		CEP295	0.756876		POLR2L
			ACTA2	33.1		CMC4	0.756876		DTL
			IGSF9	33.1		DRC3	0.756876		MAML3
			KAT14	33.1		ZNF595	0.756876		GPR108
			NUP37	33.1		NSUN5P2	0.756876		YEATS2
			ATAD5	33.09		RCC1L	0.756876		RCN3
			BIRC6	33.09		STAG3L1	0.756876		ELOA
			EPDR1	33.09		STAG3L4	0.756876		CCDC26
			HIRIP3	33.09		CDKN2B-AS1	0.756876		SGO1
			LRATD2	33.09		NSUN5P1	0.756876		HSPB1
			NOL6	33.09		STAG3L2	0.756876		CCND3
			RRP9	33.09		SMCR5	0.756876		CUL5
			SAFB	33.09		STAG3L3	0.756876		GRP
			SH3GL2	33.09		ABHD11-AS1	0.756876		CSF3
			LIG1	33.08		LINC00851	0.756876		BLZF1
			MAP2K3	33.08		SPDYE7P	0.756876		LEMD3
			NDUFS1	33.08		HLX-AS1	0.756876		COL9A2
			STAT1	33.08		GTF2IP1	0.756876		GLDC
			CALD1	33.02		SMCR2	0.756876		PMS2
			CFH	33.02		GTF2IRD2P1	0.756876		YWHAG
			TAGLN2	33.02		ALMS1P1	0.756876		LCAT
			TST	33.02		NF1P2	0.756876		MMP7
			GREM2	32.99		SPDYE8	0.756876		TRPC3
			NDUFB5	32.99		GTF2IP4	0.756876		LIMK2
			SPCS2	32.99		SPDYE14	0.756876		MYCN
			SPIN1	32.99		SPDYE13	0.756876		ETS1
			ITGB1	32.98		SPDYE15	0.756876		ADSL
			COX4I1	32.96		SPDYE10	0.756876		RB1
			CISH	32.9		EIF4HP1	0.756876		YWHAZ
			NTRK1	32.9		NF1P1	0.756876		YWHAH
			PRKAA2	32.9		SPDYE9	0.756876		NEK9
			ROCK1	32.9		SRP68P1	0.756876		SHMT1
			ANO3	32.89		WBSCR2	0.756876		SYNJ1
			GRHPR	32.89		SMCR6	0.756876		ETFA
			KRT71	32.89		WBSCR23	0.756876		B4GALNT1
			SCN3B	32.89		LOC106020709	0.756876		MAP3K2
			ARHGEF4	32.88		LOC106020710	0.756876		MAX
			CYP2F2	32.88		LOC106020711	0.756876		VHL
			EYA4	32.88		LOC106020712	0.756876		FZD9
			PAK3	32.88		LOC106029311	0.756876		KCNJ10
			PCDH8	32.88		LOC106029312	0.756876		SDC2
			SNAPC2	32.88		LOC106029313	0.756876		SDHC
			PLIN2	32.87		LOC108228208	0.756876		TPP1
			ADRA1B	32.85		LOC108228209	0.756876		VPS35
			HMGA1	32.85		LOC108745275	0.756876		ALDH3A1
			ITGA4	32.85		LOC108745276	0.756876		ASXL1
			MYCN	32.85		GNAL	0.754401		CRLF1
			GEM	32.84		NUCB2	0.752317		KCNJ12
			PTPN11	32.79		ABCC6	0.750792		FKBP10
			ADAR	32.78		PLOD1	0.750792		PMP22
			CELSR1	32.78		TGM5	0.750792		SLC4A5
			CERS6	32.78		VLDLR	0.750487		ARHGEF6
			EFNA3	32.78		SCN9A	0.750487		HIP1
			MFAP3L	32.78		LRP6	0.750487		IQCB1
			ND4	32.78		LRP8	0.750487		UBR5
			NDUFS3	32.78		MCOLN1	0.750487		TOP3A
			NIFK	32.78		MBD4	0.750487		SLC47A1
			NMT1	32.78		PIGL	0.750487		CLCF1
			PRPF8	32.78		PRDM13	0.750487		ALG2
			TPPP3	32.78		CNBP	0.741953		CDK5RAP2
			TSPAN12	32.78		B4GALT7	0.737837		FLCN
			TSPAN2	32.78		TGM2	0.730369		MDC1
			NOS3	32.74		GC	0.730369		RNMT
			F2RL1	32.73		ARHGEF2	0.730369		PACS1
			KRT18	32.69		SCT	0.730369		NFIC
			ADM2	32.68		COL3A1	0.726759		PDLIM1
			CYBRD1	32.68		ATP6V1A	0.726759		OMG
			F11	32.68		COL5A2	0.726759		CTCFL
			GIPC2	32.68		TWIST1	0.719333		ADGRG1
			ITPK1	32.68		IFT122	0.719333		LLGL1
			KCNJ12	32.68		ARCN1	0.706378		KIF3A
			MIS18A	32.68		PLK1	0.700869		NSUN4
			NME7	32.68		TAB2	0.69694		NIF3L1
			RFFL	32.68		SIN3A	0.69694		RNF213
			UBE2J1	32.68		UBR1	0.69694		RASD1
			UQCRB	32.68		SOX4	0.69694		PACS2
			APOBB.1	32.67		FBN2	0.6953		COPS3
			EIF4EBP3L	32.67		ALG14	0.6953		RUNX1T1
			YWHAZ	32.67		PTCH2	0.690992		NPHP3
			FABP1	32.65		ADAM10	0.687854		TOM1L2
			AHCY	32.62		PPARA	0.669814		CELF1
			FBLN1	32.62		CYCS	0.660102		CEP135
			NEK2	32.62		NR1H3	0.660102		APOBEC1
			NSDHL	32.62		PRPS1	0.660102		DRG2
			ALS2	32.58		VCL	0.660102		ATPAF2
			CD3G	32.58		FLNC	0.660102		PRDM9
			CSPP1	32.58		HSD3B7	0.660102		PRKN
			FGF13	32.58		CAT	0.651488		USP48
			FOXJ1	32.58		CDK4	0.63607		JAKMIP1
			KIF21B	32.58		KDR	0.63607		NSUN3
			MLPH	32.58		EPHA2	0.63607		NSUN6
			PCYT1A	32.58		HDAC6	0.63607		NSUN5
			RETNLA	32.58		ALK	0.63607		MXD1
			RHO	32.58		CXCR4	0.63607		CFDP1
			STK38	32.58		SLC1A2	0.63607		EOGT
			DEFA-RS4	32.57		DNM1	0.63607		MBD5
			INHBAB	32.57		CACNA1C	0.63607		RAB11FIP4
			CXCL3	32.51		GLB1	0.63607		UTP6
			TFAP2A	32.51		HEXB	0.63607		IFT80
			TTK	32.51		PDE3A	0.63607		MYO15A
			IL18	32.5		SCN3A	0.63607		NOP2
			CENPH	32.48		ATP1A3	0.63607		COPS8
			DLG2	32.48		ACTB	0.63607		MNT
			FARSA	32.48		DAPK1	0.63607		MXD4
			GATA1	32.48		PLCB1	0.63607		BCL7A
			KIF5A	32.48		VRK1	0.63607		NT5M
			MOGAT1	32.48		GPHN	0.63607		TRMT112
			PRCP	32.48		CACNA2D1	0.63607		NSUN7
			RFX7	32.48		MAPKAPK2	0.63607		RNF112
			SPOCK1	32.48		USP8	0.63607		ALKBH5
			SSTR3	32.48		GABRA2	0.63607		CALN1
			THPO	32.48		PTK2	0.63607		EVI2A
			CLPS	32.46		TCF4	0.63607		EVI2B
			RIT2	32.46		SLC25A12	0.63607		CROCC
			TMEM132E	32.46		MAN1B1	0.63607		DHRS7B
			ALDH6A1	32.45		MCM4	0.63607		ATAD5
			ANK	32.45		PRMT1	0.63607		BCL7C
			USP2	32.45		LIG1	0.63607		MED9
			AXIN2	32.4		NDUFV1	0.63607		MIEF2
			PDE5A	32.4		HNMT	0.63607		FBRS
			ND2	32.39		HMGCS2	0.63607		OR3A3
			RPL19	32.39		GABRA3	0.63607		SPPL2C
			AKTIP	32.38		HABP2	0.63607		ABHD14A
			EFEMP2	32.38		OGG1	0.63607		LRRC37B
			FXYD1	32.38		PNPO	0.63607		MIEF1
			KCND3	32.38		SGSH	0.63607		ZNF506
			RNF43	32.38		SLC9A6	0.63607		MTERF4
			SNRPB	32.38		ST3GAL3	0.63607		LGALS9C
			DUSP4	32.34		CNTN2	0.63607		NSMCE3
			IFIT3	32.34		DDIT3	0.63607		TRIM50
			LBP	32.34		DHCR24	0.63607		COPRS
			PLCG1	32.34		B4GALT1	0.63607		C16orf72
			SLCO1A4	32.34		MARK4	0.63607		OCEL1
			SORL1	32.34		KREMEN1	0.63607		GID4
			COX7A1	32.29		NFATC2	0.63607		GALNT17
			FAM102A	32.29		NR4A3	0.63607		GTF2IRD2B
			FANCC	32.29		FDFT1	0.63607		OR1E2
			MX1	32.29		NSF	0.63607		POM121C
			COX7A2	32.28		TP53BP1	0.63607		TAS2R39
			CTBP1	32.28		TIAM1	0.63607		SMCR8
			HES3	32.25		SQLE	0.63607		DZANK1
			MSH4	32.25		CALM1	0.63607		RFX8
			RASGRP4	32.25		CRYAB	0.63607		SSC4D
			SNTG1	32.25		CFLAR	0.63607		TRIM74
			VSX2	32.24		APEX1	0.63607		SPDYE2
			MSH2	32.23		ATF1	0.63607		SPDYE1
			TYMS	32.2		ABHD5	0.63607		ZNF718
			CAPN5	32.19		PARP2	0.63607		TRIM73
			CREB3L2	32.19		PIGA	0.63607		TAFA1
			DOCK11	32.19		GATAD2B	0.63607		CCDC144A
			HJV	32.19		SRGAP1	0.63607		CEP295
			KCNJ5	32.19		EGR2	0.63607		CMC4
			NRTN	32.19		PSMD4	0.63607		DRC3
			PARVA	32.19		SLC13A5	0.63607		ZNF595
			RAI1	32.19		FOXG1	0.63607		NSUN5P2
			SAMD9	32.19		HNRNPU	0.63607		RCC1L
			SCGB1A1	32.19		FGF12	0.63607		STAG3L1
			TCF21	32.19		MOGS	0.63607		STAG3L4
			VCL	32.18		GPR35	0.63607		CDKN2B-AS1
			EIF2S1	32.13		ADAM22	0.63607		NSUN5P1
			GAL	32.13		IQGAP1	0.63607		STAG3L2
			MT1X	32.13		PLP1	0.63607		SMCR5
			SLC12A2	32.13		PSMC3	0.63607		STAG3L3
			AKAP5	32.1		RPL7A	0.63607		ABHD11-AS1
			APAF1	32.1		PSMD14	0.63607		LINC00851
			CD70	32.1		PSMD2	0.63607		SPDYE7P
			HGF	32.1		TACC3	0.63607		HLX-AS1
			INSL3	32.1		DKK2	0.63607		GTF2IP1
			NUMB	32.1		DMP1	0.63607		SMCR2
			S100A1	32.1		BMI1	0.63607		GTF2IRD2P1
			SCN4B	32.1		MARK1	0.63607		ALMS1P1
			TMOD1	32.1		MC5R	0.63607		NF1P2
			PROS1	32.07		RARS2	0.63607		SPDYE8
			UGDH	32.07		PIGK	0.63607		GTF2IP4
			DEUP1	32.05		SLC22A18	0.63607		SPDYE14
			SCD	32.03		TSPO	0.63607		SPDYE13
			TJP1	32.03		VAMP2	0.63607		SPDYE15
			GUSB	32.02		LARP7	0.63607		SPDYE10
			SPTBN1	32.02		NADSYN1	0.63607		EIF4HP1
			ELK4	32.01		HHEX	0.63607		NF1P1
			GBP4	32.01		NLGN2	0.63607		SPDYE9
			MYH14	32.01		GPAA1	0.63607		SRP68P1
			PXYLP1	32.01		KCNAB1	0.63607		WBSCR2
			CBFB	32		PGAP1	0.63607		SMCR6
			NLRP3	32		NLRP2	0.63607		WBSCR23
			PAFAH1B3	32		PPP1R1A	0.63607		LOC106020709
			PDE9A	32		PSMC1	0.63607		LOC106020710
			RPL36	32		TAF15	0.63607		LOC106020711
			HMMR	31.97		STX4	0.63607		LOC106020712
			LDHB	31.97		STX16	0.63607		LOC106029311
			TESCL	31.97		SMN1	0.63607		LOC106029312
			CTF2	31.96		SMN2	0.63607		LOC106029313
			DEFB37	31.96		ARHGEF9	0.63607		LOC108228208
			SPINT3	31.96		CUL4A	0.63607		LOC108228209
			MMP3	31.93		DNTT	0.63607		LOC108745275
			NDRG1	31.93		ASPN	0.63607		LOC108745276
			ADRA2C	31.92		LIPT1	0.63607		GNAL
			GNRHR	31.92		PIGB	0.63607		NUCB2
			S100B	31.92		DNMT3L	0.63607		ABCC6
			TINF2	31.92		SLC25A10	0.63607		PLOD1
			CACNB2	31.91		NEU3	0.63607		TGM5
			CSPG4	31.91		GFI1B	0.63607		VLDLR
			CUX2	31.91		HEPACAM	0.63607		SCN9A
			KCNAB2	31.91		GRID1	0.63607		LRP6
			NMU	31.91		INSIG1	0.63607		LRP8
			PCCB	31.91		MUC6	0.63607		MCOLN1
			POLD3	31.91		PEG10	0.63607		MBD4
			SLC44A4	31.91		UBE2S	0.63607		PIGL
			GPAM	31.87		SETMAR	0.63607		PRDM13
			TRIB1	31.87		SS18	0.63607		CNBP
			ZFAND2A	31.87		SRGAP3	0.63607		B4GALT7
			ADAM32	31.86		SRPX2	0.63607		TGM2
			CEP295	31.86		ALG3	0.63607		GC
			POLR2J	31.85		DYNC1I2	0.63607		ARHGEF2
			CDCA7L	31.83		IMMT	0.63607		SCT
			CLIC3	31.83		MICU1	0.63607		COL3A1
			MBNL3	31.83		MID2	0.63607		ATP6V1A
			PHF20L1	31.83		KCNT2	0.63607		COL5A2
			DSCC1	31.82		KDM3A	0.63607		TWIST1
			EXOSC2	31.82		GAN	0.63607		IFT122
			KCNK2	31.82		HSPB2	0.63607		ARCN1
			LRRN3	31.82		CD99	0.63607		PLK1
			RPL14	31.82		PCDH10	0.63607		TAB2
			TPCN1	31.82		OSBPL5	0.63607		SIN3A
			DES	31.77		THEM4	0.63607		UBR1
			OXT	31.77		DHRS9	0.63607		SOX4
			PLPP3	31.77		CELSR3	0.63607		FBN2
			UGT2B1	31.77		RABEP1	0.63607		ALG14
			DDIAS	31.74		PSME4	0.63607		PTCH2
			FADS3	31.74		UBE2K	0.63607		ADAM10
			FZD5	31.74		NECAP1	0.63607		PPARA
			GPRC5C	31.74		HIVEP2	0.63607		NR1H3
			MFAP2	31.74		GUF1	0.63607		PRPS1
			MMP11	31.74		INPP5F	0.63607		VCL
			RERE	31.74		PEG3	0.63607		FLNC
			TNNT1	31.74		SYTL4	0.63607		HSD3B7
			LMNB2	31.73		SC5D	0.63607		CDK4
			RTP4	31.73		TBC1D24	0.63607		EPHA2
			CALM1	31.67		SLC25A25	0.63607		HDAC6
			CD96	31.67		SLC25A29	0.63607		ALK
			EMP1	31.67		SLC8B1	0.63607		CXCR4
			KIN	31.67		SLC9A7	0.63607		SLC1A2
			PCDH11X	31.67		BAIAP2L1	0.63607		DNM1
			SOX14	31.67		DSPP	0.63607		CACNA1C
			UGT1A7	31.67		MAEA	0.63607		GLB1
			ZBTB49	31.67		DENND5A	0.63607		HEXB
			CRACDL	31.66		PRRT2	0.63607		PDE3A
			ATG3	31.65		OXA1L	0.63607		SCN3A
			ATOH8	31.65		NAV1	0.63607		ATP1A3
			CD3D	31.65		BRAT1	0.63607		ACTB
			CKAP2L	31.65		AP4E1	0.63607		DAPK1
			CLCA1	31.65		TRAPPC10	0.63607		PLCB1
			CLSPN	31.65		TCEA1	0.63607		VRK1
			FGF12	31.65		TCEA3	0.63607		GPHN
			HSPA12A	31.65		SYNM	0.63607		CACNA2D1
			KCNK5	31.65		SRGAP2	0.63607		MAPKAPK2
			MEOX2	31.65		PHLDA2	0.63607		USP8
			ND6	31.65		COPG2	0.63607		GABRA2
			PIMREG	31.65		DCAF8	0.63607		PTK2
			PITPNC1	31.65		XAB2	0.63607		TCF4
			PPFIA4	31.65		NEU4	0.63607		SLC25A12
			SFRP4	31.65		KATNAL2	0.63607		MAN1B1
			CFTR	31.64		CD99L2	0.63607		PRMT1
			ERN1	31.64		OSR2	0.63607		LIG1
			GSTT1	31.64		SLC22A23	0.63607		NDUFV1
			CAPN2	31.62		CCNB3	0.63607		HNMT
			SFPQ	31.62		ARV1	0.63607		HMGCS2
			COL18A1	31.57		SLBP	0.63607		GABRA3
			MMP7	31.57		ZNRF3	0.63607		HABP2
			PFKFB3	31.57		H2AX	0.63607		OGG1
			SLC38A2	31.57		MRAP2	0.63607		PNPO
			TUBB2A	31.57		PGAP2	0.63607		SGSH
			AFAP1	31.56		SZT2	0.63607		SLC9A6
			AKR1B7	31.56		STK11IP	0.63607		ST3GAL3
			BORA	31.56		SYBU	0.63607		CNTN2
			KDM5B	31.56		SLFN11	0.63607		DDIT3
			LSR	31.56		CRYZL1	0.63607		DHCR24
			RPL9	31.56		MCU	0.63607		B4GALT1
			RUVBL1	31.56		MCUR1	0.63607		MARK4
			SLC12A8	31.56		LETM2	0.63607		KREMEN1
			SMIM3	31.56		FEV	0.63607		NFATC2
			TNFSF12	31.56		FRRS1L	0.63607		NR4A3
			CYBB	31.54		MFSD10	0.63607		FDFT1
			IKBKB	31.54		SSX1	0.63607		NSF
			CAPN1	31.52		COBL	0.63607		TP53BP1
			FGF21	31.52		EFCAB3	0.63607		TIAM1
			IFIT1	31.52		MESD	0.63607		SQLE
			XRCC1	31.52		NSD3	0.63607		CALM1
			ASXL3	31.49		KANSL2	0.63607		CFLAR
			CATSPERD	31.49		OGA	0.63607		APEX1
			CLHC1	31.49		NUFIP2	0.63607		ATF1
			DKK4	31.49		MRPL36	0.63607		ABHD5
			MIR107	31.49		CAMSAP2	0.63607		PARP2
			PLA2G2E	31.49		DDI1	0.63607		PIGA
			PRM1	31.49		DNAJC14	0.63607		GATAD2B
			VWA7	31.49		MANEAL	0.63607		SRGAP1
			ADAM12	31.48		PCDHGA5	0.63607		EGR2
			EEPD1	31.48		ZNF771	0.63607		PSMD4
			MEX3B	31.48		NEURL4	0.63607		SLC13A5
			NRXN3	31.48		RAB40A	0.63607		FOXG1
			SLC39A6	31.48		SRRM3	0.63607		HNRNPU
			SPRR2A	31.48		KHDC3L	0.63607		FGF12
			ARHGAP22	31.47		RTP1	0.63607		MOGS
			CCL5	31.47		ZBTB47	0.63607		GPR35
			MARCKS	31.47		NKX1-1	0.63607		ADAM22
			NTN4	31.47		NNAT	0.63607		IQGAP1
			RAB32	31.47		FAM193A	0.63607		PLP1
			RUVBL2	31.47		KANSL1L	0.63607		PSMC3
			SC5D	31.47		FAM53A	0.63607		RPL7A
			SCARA5	31.47		TAAR8	0.63607		PSMD14
			ADAM25	31.43		TMEM129	0.63607		PSMD2
			ERBB2	31.42		DYNC2I2	0.63607		TACC3
			BMP5	31.39		LRRC37A3	0.63607		DKK2
			EIF4EBP1	31.39		LRRC37A	0.63607		DMP1
			INSIG1	31.39		PGBD2	0.63607		BMI1
			MAG	31.39		ZNF672	0.63607		MARK1
			SFXN2	31.39		SPIN4	0.63607		MC5R
			WNT11	31.39		LRRC37A2	0.63607		RARS2
			ACO1	31.37		RIPPLY1	0.63607		PIGK
			ALDH1A3	31.37		SLC25A53	0.63607		SLC22A18
			NREP	31.37		DEXI	0.63607		TSPO
			ACE	31.36		RTP2	0.63607		VAMP2
			FTH1	31.36		TLDC2	0.63607		LARP7
			SFN	31.33		ARHGAP11B	0.63607		NADSYN1
			HAMP2	31.32		C4orf48	0.63607		HHEX
			LEFTY2	31.32		PLPP5	0.63607		NLGN2
			PMAIP1	31.32		PLPPR3	0.63607		GPAA1
			ZBTB39	31.32		H2AC15	0.63607		KCNAB1
			CDC42EP3	31.31		SPATA31A1	0.63607		PGAP1
			DPEP1	31.31		DUX4	0.63607		NLRP2
			GALNT17	31.31		HEXD	0.63607		PPP1R1A
			GALNTL6	31.31		SRGAP2C	0.63607		PSMC1
			GDF10	31.31		CBARP	0.63607		TAF15
			GNG7	31.31		MEAK7	0.63607		STX4
			GPRC5B	31.31		IGF2-AS	0.63607		STX16
			MCM3AP	31.31		GRAMD2A	0.63607		SMN1
			RASA3	31.31		ODR4	0.63607		SMN2
			RPL32	31.31		MIRLET7A1	0.63607		ARHGEF9
			CD55	31.28		MIRLET7B	0.63607		CUL4A
			ANK1	31.23		EWSAT1	0.63607		DNTT
			FRMD4A	31.23		MAPT-AS1	0.63607		ASPN
			P4HB	31.23		SNORD112	0.63607		LIPT1
			PLXNC1	31.23		LINC02210	0.63607		PIGB
			SATB2	31.23		MESTIT1	0.63607		DNMT3L
			EEF1B2	31.22		MIR758	0.63607		SLC25A10
			SUCLG1	31.22		PWAR5	0.63607		NEU3
			TAP2	31.22		SNORD113-4	0.63607		GFI1B
			PRKN	31.19		SNORD113-5	0.63607		HEPACAM
			NT5E	31.18		SNORD113-1	0.63607		GRID1
			CPM	31.15		SNORD113-6	0.63607		INSIG1
			EPB41L5	31.15		MAPT-IT1	0.63607		MUC6
			RPL18	31.15		ZIM2-AS1	0.63607		PEG10
			TJP3	31.15		SNORD113-2	0.63607		UBE2S
			ABCC5	31.14		SNORD113-3	0.63607		SETMAR
			CD74	31.14		SNORD113-8	0.63607		SS18
			CSN3	31.14		SNORD113-9	0.63607		SRGAP3
			GGT6	31.14		SNORD113-7	0.63607		SRPX2
			NOL4	31.14		COPG2IT1	0.63607		ALG3
			NRGN	31.14		SZT2-AS1	0.63607		DYNC1I2
			NTRK3	31.14		MIR548AW	0.63607		IMMT
			NUAK1	31.14		MIR4315-1	0.63607		MICU1
			PEX5L	31.14		VSTM2A-OT1	0.63607		MID2
			PTGER1	31.14		GNAO1-AS1	0.63607		KCNT2
			STX18	31.14		ST3GAL3-AS1	0.63607		KDM3A
			POM121	31.13		WHSC1L2P	0.63607		GAN
			SLC27A6	31.13		NIPA2P1	0.63607		HSPB2
			ARNTL	31.09		NIPA2P3	0.63607		CD99
			CDC25A	31.09		NIPA2P4	0.63607		PCDH10
			SERPINA1	31.09		NIPA2P5	0.63607		OSBPL5
			ATP6	31.07		NIPA2P2	0.63607		THEM4
			GSPT1	31.07		ENSG00000255174	0.63607		DHRS9
			HEPH	31.07		WHCR	0.63607		CELSR3
			MTA1	31.07		LOC100421446	0.63607		RABEP1
			MATR3	31.06		ENSG00000224410	0.63607		PSME4
			RPS27A	31.06		LOC107133509	0.63607		UBE2K
			SHISA2	31.06		LOC109610631	0.63607		NECAP1
			TFDP2	31.06		LOC110006317	0.63607		HIVEP2
			TNNC2	31.06		LOC110006318	0.63607		GUF1
			HSD17B4	31.05		TNDM	0.63607		INPP5F
			FOSL2	31		GCCD2	0.63607		PEG3
			JAG1	31		LOC113960611	0.63607		SYTL4
[truncated: 33,651 more rows]
