# Supplementary material for: The therapeutic role and potential mechanism of EGCG in obesity-related precocious puberty as determined by integrated metabolomics and network pharmacology
Source: Front Endocrinol (Lausanne). 2023 Jun 2;14:1159657. doi: 10.3389/fendo.2023.1159657 (PMC10272822; doi:10.3389/fendo.2023.1159657)
Supplement: Supplementary Data Sheet 1 — Endogenous differential metabolites between two groups. [file DataSheet_1.csv]

ID	Metabolite	Superclass	VIP_value	P_value	A1004	A1005	A1007	A1010	A1012	A1013	A1014	A1016	A1017	A1018	A1027	A1029	A1031	A1034	A1036	A1039	A1041	A1045	A2002	A2005	A2006	A2010	A2011	A2012	A2015	A2019	A2022	A2031	A2033	A2034	A2037	A2038	A2039	A2044
pos_1346	(2E)-3-[3-(sulfooxy)phenyl]prop-2-enoic acid	Phenylpropanoids and polyketides	1.0041	0.02555	-0.3757	-0.0698	1.1218	0.3662	1.6035	-0.8113	1.0278	1.0926	0.7875	-0.9851	0.6713	-0.7686	1.8885	0.3173	-0.282	0.0901	-0.0735	0.7953	-0.6218	-1.1584	-1.8184	0.5659	0.8508	0.4091	-0.1163	-1.1025	-1.0664	0.2056	-0.8309	-0.7445	1.2423	-1.8731	1.2366	-1.5739
pos_1314	Acetoin	Organic oxygen compounds	1.0389	0.001393	0.4266	-1.9939	-1.0509	-0.9014	-2.1886	-0.8877	-0.2844	-0.0869	-1.1263	-0.5306	-0.0688	-0.8297	0.2624	0.5623	0.1149	-0.5439	-0.018	0.3479	1.216	-0.5985	-0.896	1.7163	0.7332	-0.6208	0.5829	0.5578	-0.8755	0.4171	0.7702	0.525	2.2607	1.8608	0.5815	0.5662
pos_3973	7-Amino-4-methylcoumarin	Phenylpropanoids and polyketides	1.0413	0.03671	-0.7126	-1.8107	0.8878	-0.8225	-1.812	-1.6172	0.0164	0.2265	-0.1193	-0.0306	-0.8169	-0.7322	0.3143	0.013	-0.3854	-0.2388	0.4905	1.137	1.1499	2.1688	-1.3116	1.1252	-0.0017	0.4602	0.925	0.6595	-1.3183	0.3533	-0.5416	0.4261	2.3657	-0.4107	-0.2671	0.2301
pos_81	Citrulline	Organic acids and derivatives	1.0508	0.0055	0.0985	-0.5384	2.2302	-0.7891	0.1967	-0.6433	-0.1743	0.1732	-0.1879	-0.5823	1.8671	0.9828	1.638	0.7165	1.24	0.116	1.1479	0.2961	-1.5466	-1.1919	0.3099	1.4564	-0.9245	-0.8281	-0.1426	-1.5346	-1.5212	-0.0114	0.6707	-0.5713	-0.183	-1.2723	0.384	-0.881
pos_230	2-Ethylhydracrylic acid	Lipids and lipid-like molecules	1.0639	8.14E-07	-1.2238	-1.1374	-2.1576	-1.0659	-1.3456	-0.3981	-0.2505	-0.853	-0.4177	-0.5719	-1.3998	-0.9031	-0.4322	0.2408	0.6435	-0.2104	0.1187	-0.8943	1.4255	0.653	0.2707	0.0192	0.7566	0.2129	-0.2912	1.3588	0.9038	0.982	1.4112	1.1124	-0.459	1.4144	0.3879	2.1003
pos_847	Ethyl nitrite	Organic nitrogen compounds	1.0662	0.01104	0.6228	-1.4486	-1.1266	-0.3445	-1.8491	-0.3174	-0.7689	-0.8885	0.6501	-0.6791	-0.3559	-0.1538	0.353	0.0041	-0.5943	-0.8544	-0.6215	1.1758	1.8437	1.1696	-2.0241	1.1338	0.347	-0.4541	1.5965	1.5797	-1.0179	0.5281	0.9124	-0.566	0.3805	1.2534	-0.1776	0.6922
pos_1315	Butanal	Organic oxygen compounds	1.0691	0.0001357	-1.1638	-1.1468	-1.8743	-1.0268	-1.0304	-0.6938	-0.174	0.0469	-0.3245	-0.294	-0.2499	-0.346	-1.0292	0.3514	0.195	0.2064	0.4981	-2.1134	2.5191	1.1104	0.2352	-1.3582	0.8304	0.0188	0.5557	0.8005	0.8725	0.5814	0.2452	0.8339	-0.6895	1.3567	1.1413	1.1157
neg_2516	13(S)-HpODE	Lipids and lipid-like molecules	1.0716	0.03447	0.5822	-0.7625	0.0009	-0.2411	0.4292	0.6815	0.6576	0.5803	0.788	-1.1588	-0.1753	-0.137	2.567	0.1432	-0.619	1.2205	1.2239	0.3004	-1.5773	-0.5718	1.6348	-1.3445	-1.9429	-0.6689	-0.3941	-0.1469	-0.5195	0.5815	0.5803	-1.7132	1.3569	0.0283	-0.9624	-0.4213
pos_50	2-Hydroxyadipic acid	Lipids and lipid-like molecules	1.0794	1.67E-06	-1.8781	-1.7964	-2.3128	-1.4188	-1.4598	-0.5226	0.0926	-0.6791	-0.6537	-0.4045	-0.7249	-0.633	-0.0632	0.1864	0.5249	0.0056	0.2529	-0.5354	1.3528	1.0724	0.2563	0.2886	0.9271	0.3633	-0.0851	1.1765	0.9532	0.8603	0.909	1.1815	-0.5064	1.1483	0.5047	1.6171
pos_174	5-Hydroxypentanoic acid	Lipids and lipid-like molecules	1.0832	2.87E-07	-1.5168	-1.3075	-1.9948	-1.1981	-0.9273	-0.5605	-0.1183	-0.9028	-0.4795	-1.2314	-1.4991	-0.6372	0.1612	0.0731	-0.1196	-0.2161	0.3527	-0.4577	1.4488	0.7687	-0.1881	0.2291	1.9701	0.3181	0.5747	1.6636	1.2294	0.726	0.2699	0.9226	-0.3406	1.5645	0.2942	1.129
pos_1488	4-Hydroxy-5-phenyltetrahydro-1,3-oxazin-2-one	Benzenoids	1.0895	0.02241	0.0577	-1.5324	0.9688	-1.9118	-1.9382	-1.4819	-0.6923	-0.4328	-0.3772	-0.303	0.1507	-1.0078	0.7865	-0.0678	-0.2186	-0.13	0.4213	1.1801	1.2769	0.2091	-1.4559	1.0817	0.2841	0.9026	1.3714	0.6718	-1.04	0.1329	-0.0004	-0.096	2.4265	-0.2162	0.1822	0.7983
pos_796	L-Carnitine	Organic nitrogen compounds	1.0907	0.004013	-0.0179	0.0447	-1.3867	0.6287	0.645	0.1634	0.6533	0.9476	1.252	1.3422	0.3628	-0.5981	0.5922	0.2466	0.1777	1.3783	1.0408	0.5628	-0.2869	-1.2632	0.843	0.8616	-0.7699	0.7929	-1.5711	0.1588	0.0403	-0.713	-1.1547	-0.8426	0.587	-2.6623	0.06	-2.1155
pos_2851	LysoPC(18:1(9Z)/0:0)	Nucleosides, nucleotides, and analogues	1.1024	0.02148	0.9491	1.2382	0.4569	1.0032	2.327	0.4901	1.0762	0.4827	-0.278	-0.3543	0.2979	0.0192	1.3687	-1.756	-0.005	-1.129	0.7633	-0.3791	0.1028	-1.2843	-0.9733	0.7925	-1.019	0.5154	-0.7666	-2.1282	-1.1123	-1.4652	1.0671	0.3776	-0.2868	-0.5245	0.4949	-0.361
pos_1751	4-Hydroxyquinoline	Organoheterocyclic compounds	1.1134	0.01391	-1.0041	-1.6633	0.427	-0.8948	-1.7925	-1.4945	-0.1261	0.2043	-0.2684	-0.0407	-0.6549	-0.8616	0.4731	-0.0761	-0.49	-0.3502	0.5889	1.0362	1.0604	2.1439	-1.8258	1.0258	0.6266	0.3215	0.8334	0.5932	-0.7989	0.5076	-0.3882	0.3813	2.504	-0.1088	-0.3629	0.4745
pos_3779	3,11,12-Trihydroxy-1(10)-spirovetiven-2-one	Lipids and lipid-like molecules	1.1149	0.03568	2.3586	-0.9677	0.3145	-1.8497	1.766	-0.6643	0.1365	0.284	1.4538	-0.2057	1.2951	0.5619	0.6099	-0.2408	-0.2768	0.9458	1.2066	-0.684	-0.5135	-1.1392	0.3304	-0.6106	-0.0083	0.6284	0.1915	-1.7893	0.3649	-0.4234	-0.3592	-1.9037	-0.0747	0.4086	0.2259	-1.3715
pos_1318	Cis,cis-Muconic acid	Lipids and lipid-like molecules	1.1177	1.13E-05	-2.0854	-1.7666	-2.4904	-0.892	-1.0174	-0.0813	-0.5993	-0.092	-0.3536	-1.1673	-0.2934	-0.728	-0.5029	0.5895	1.0069	-0.2569	0.0023	-0.5793	1.0619	0.5758	0.1647	-0.0395	1.147	0.2896	0.5921	1.2826	0.7735	0.8093	0.807	0.8955	-0.6664	1.7927	0.6899	1.1315
pos_1764	L-Hexanoylcarnitine	Lipids and lipid-like molecules	1.1228	0.02236	1.0975	-0.4962	-0.3977	0.2615	-0.5686	-0.6005	0.7614	1.1507	0.2051	0.1348	1.5353	-0.5729	0.3416	0.2376	1.3615	1.1253	-0.0246	0.9792	-0.9967	-0.4787	1.5423	0.0218	-0.1804	1.5164	-1.2968	-0.3256	-0.0366	0.8016	-0.9929	-2.059	-0.6332	-0.9182	0.1292	-2.6241
neg_3371	Demissidine	Lipids and lipid-like molecules/Class��Steroids and steroid derivatives	1.1233	0.02884	0.8352	0.2708	0.0548	-1.4591	0.5118	-0.0284	-0.4351	-0.4317	-0.1464	-0.0787	1.1981	0.6791	1.1849	-1.1266	0.6082	2.0251	0.9624	1.6464	-1.4391	-0.6217	0.7734	-0.7005	-0.904	-0.5535	-0.4281	-0.5754	-0.5622	-0.7879	0.7236	-2.1701	1.0156	-1.6612	1.195	0.4253
pos_753	3-Decenoylcarnitine	Lipids and lipid-like molecules	1.1303	0.02123	1.5243	-0.1772	-0.277	0.5234	-1.0062	-1.1106	-0.0205	0.1377	0.507	-0.43	1.6542	0.0529	0.5955	0.381	1.1897	1.3805	0.7889	0.8691	-1.1653	-0.3807	1.8747	-0.8324	0.1514	0.9071	-0.4582	-0.3553	0.1268	-0.546	-1.2792	-2.1288	0.0754	-0.7349	0.5028	-2.34
pos_3976	1-Naphthylamine	Benzenoids	1.1359	0.01648	-0.8897	-1.9334	0.8027	-0.7791	-1.891	-1.4864	0.0173	0.2033	-0.2123	-0.1389	-0.7786	-0.5399	0.3064	-0.1748	-0.4976	-0.2818	0.4987	0.9464	1.1863	2.2733	-1.4422	1.0543	0.1755	0.4946	1.0325	0.6611	-1.0811	0.3341	-0.4308	0.4626	2.3217	-0.3105	-0.1941	0.2913
neg_4566	Threonylmethionine	Organic acids and derivatives	1.1523	0.04657	-2.7668	0.8542	1.1351	1.0361	1.2082	-0.1398	0.6829	0.8914	1.1573	0.3744	-0.7228	-0.747	-0.0233	0.2772	0.6741	0.6841	0.436	0.735	-0.5157	0.5625	1.0248	-0.2879	-1.7476	1.2557	-0.6886	-1.4786	0.6977	-0.6462	-1.4182	-0.1189	0.1559	-1.5687	-0.0811	-0.8911
pos_2126	Sphingosine	Organic nitrogen compounds	1.1562	0.03988	-1.5716	1.1507	1.5626	-0.8189	0.124	-0.8767	-0.6086	-0.4947	-2.1577	-0.9988	1.3868	-1.1341	-0.3886	-0.5723	0.5005	-1.3972	1.0377	-0.6646	-0.704	0.8929	-0.042	0.2573	-0.4855	0.6893	-0.1826	0.3347	1.3895	0.7986	0.2673	0.3959	1.1374	2.1766	-0.7055	-0.299
pos_1992	D-(+)-dihydrocarvone	Lipids and lipid-like molecules	1.1579	0.0002135	-1.8019	-0.4077	-1.4262	0.6071	-2.7021	0.0454	0.4119	-0.2473	0.1641	-0.9003	-1.2138	-0.7435	-0.1027	0.279	-0.3605	-0.6743	-0.5665	-0.2891	0.6609	0.7476	1.1658	-0.8747	0.9812	1.0429	0.8151	1.4479	0.6666	1.1157	0.2481	0.8733	-1.4387	1.654	0.1663	0.6565
pos_1601	Etiracetam	Organic acids and derivatives	1.1648	0.02565	-0.0146	-2.3187	0.901	-1.7052	-1.204	-1.7094	-0.4307	-0.2827	-0.0207	-0.0859	-0.2656	-0.1125	0.0478	0.3761	-0.1884	-0.4477	0.0942	0.975	0.9599	1.0356	-1.204	1.5876	0.0318	0.3838	1.749	1.3913	-0.9594	0.7427	-0.5448	0.0644	2.1493	-0.3539	-0.3798	-0.2614
neg_762	D-Citrulline	Organic acids and derivatives	1.1665	0.02055	-0.7467	-0.2762	2.081	-0.6869	0.1393	-1.1564	0.556	0.514	0.2913	-0.3968	1.4428	1.9259	1.5682	0.8667	1.109	-0.6944	0.3077	-0.2295	-0.8834	-1.0258	0.5793	1.1574	-0.2021	-0.2057	-0.352	-1.5497	-1.0319	0.1627	0.8103	-0.3314	-1.0717	-2.152	0.3071	-0.8259
pos_3881	(+)-cis-abscisic aldehyde	Lipids and lipid-like molecules	1.1684	0.02114	0.4534	-0.9252	-0.9084	-0.8931	-1.8337	-0.8367	-0.274	-0.6686	-1.0255	-0.6249	-0.2486	0.2341	1.4612	0.0582	-1.0752	-0.6351	-0.0815	1.2364	0.9698	0.2119	-1.4573	2.378	0.6866	-0.8153	0.1907	0.954	-1.4836	0.5856	0.71	-0.0779	1.7333	1.3298	0.1944	0.4773
pos_4296	3,4-Dihydroxyhydrocinnamic acid	Phenylpropanoids and polyketides	1.1691	0.02297	-0.2155	-1.3866	1.0883	-1.9923	-2.179	-1.2832	-0.5252	-0.2699	0.2422	-0.3236	-0.5782	-0.7827	0.7257	-0.1031	-0.1992	-0.3803	0.4736	1.1849	0.9438	0.2349	-1.1354	1.0427	0.2842	0.9847	1.6662	0.9407	-0.6763	0.2757	-0.4659	0.1131	2.5267	-0.2048	-0.4876	0.4614
pos_4294	Felbamate	Benzenoids	1.1699	0.02242	-0.1075	-1.5023	0.9615	-2.0841	-2.2495	-1.2343	-0.3179	-0.3083	-0.0115	-0.1298	-0.7116	-0.6685	0.8068	-0.0196	-0.2037	-0.4342	0.4613	1.2248	1.1163	0.3026	-1.2332	1.0701	0.2192	0.8277	1.6511	0.9492	-0.8249	0.1325	-0.1056	0.033	2.3928	-0.1729	-0.2859	0.4565
neg_3883	THIARABINE	Nucleosides, nucleotides, and analogues	1.1731	0.02975	0.4864	-0.592	-0.6064	-1.2762	-2.2017	-0.5141	-0.4263	-0.7004	-0.9425	-0.8432	-0.1985	-0.0842	1.8519	0.0732	-1.0291	-0.7204	0.0219	1.4633	0.792	0.0367	-1.5516	2.1693	0.9486	-0.1242	0.3431	0.8129	-1.1638	0.2739	0.7626	-0.374	1.4129	1.4126	0.5036	-0.0164
neg_1692	Norvaline	Organic acids and derivatives	1.1781	0.02272	0.3715	-1.6276	-0.5596	-2.0532	-1.8767	-1.3822	-0.3273	-0.0988	-0.6817	-0.412	0.512	-0.5439	1.0407	-0.116	-0.2293	-0.0257	0.6581	0.8366	0.2384	-0.6687	-0.8268	2.0188	1.2852	-0.2032	-0.0165	0.5714	-1.0847	0.3738	0.4064	-0.3391	2.3871	1.0437	0.8982	0.4311
pos_189	L-Homoserine	Organic acids and derivatives	1.1914	0.02304	1.1318	-1.5583	-0.3564	-2.0405	-2.1774	-1.1802	0.2688	0.1365	-0.3896	-1.2816	0.5313	-0.8807	-0.0515	0.0392	0.2058	0.1116	0.572	0.4182	1.2398	-1.2792	-1.1105	0.9504	0.1503	0.0256	0.2591	1.7338	-0.3735	0.4986	0.3984	-0.1137	1.2759	2.1214	0.3165	0.4083
pos_1434	L-Pipecolic acid	Organic acids and derivatives	1.1952	0.01658	-0.301	-1.7957	0.6623	-1.6967	-0.8534	-1.7512	-0.5895	-0.4536	-0.2957	-0.3723	-0.1367	-0.8177	0.8045	-0.0091	-0.2497	-0.4759	0.1527	1.3559	1.277	0.8482	-0.6615	1.7832	0.1905	-0.0038	1.5465	1.5555	-0.9211	0.5079	-0.8301	-0.2157	2.3473	-0.266	-0.2529	-0.0818
neg_4133	N-Formyl-dl-phenylalanine	Organic acids and derivatives	1.1982	0.03416	0.5094	-1.3108	0.3222	-1.7214	-2.2943	-1.1339	-0.3263	-0.2192	-0.6393	-0.9398	-0.0669	-1.0745	0.8542	0.4415	-0.4355	0.0564	0.7316	1.1556	-0.1527	0.395	-1.75	1.7518	0.6416	0.1468	0.2878	1.0398	-1.1119	0.4692	0.3553	-0.0791	1.8403	1.6564	0.3478	0.2529
pos_4377	L-Theanine	Organic acids and derivatives	1.2009	0.01862	-0.0902	-1.8855	0.7215	-1.7786	-0.7826	-1.6368	-0.5504	-0.4071	-0.2854	-0.4624	-0.1573	-0.7464	0.7608	0.0296	-0.3114	-0.5618	0.1033	1.3291	1.2529	0.7667	-0.7282	1.806	0.2074	0.0372	1.4765	1.6289	-0.9067	0.6239	-0.822	-0.1814	2.3171	-0.3879	-0.2515	-0.1275
pos_3021	Sebacic Acid	Lipids and lipid-like molecules	1.2069	0.002691	0.1215	0.0172	-0.4763	0.3373	-1.7208	1.1868	-1.3373	0.326	0.8085	-1.0356	-0.7363	-2.0647	-0.4588	-1.8643	0.1136	0.4862	-1.7952	-0.2431	-0.338	0.9822	1.5178	0.5071	0.4002	-1.1511	0.1883	1.6784	-0.0258	1.27	0.615	0.6237	0.1955	0.3892	0.0398	1.4429
neg_2497	9(S)-HpOTrE	NA	1.2081	0.04589	0.8883	-0.2665	1.4129	-0.7891	2.5721	0.9318	-0.8015	-0.6446	0.8141	-0.665	0.0507	-0.4304	2.4079	-0.1517	-1.2104	1.0097	1.167	-0.5322	-0.9206	-1.342	1.2258	-0.6844	-1.2439	0.4928	-0.6845	-0.0144	-0.5373	-0.0909	0.1125	-1.3789	0.3832	-0.4418	-0.0951	-0.5437
pos_3552	8-Hydroxydodecanoylcarnitine	Lipids and lipid-like molecules	1.2092	0.03274	-0.8619	0.7199	-0.8819	0.6311	-1.1039	-0.9862	1.2886	1.2529	-0.0285	0.4591	1.2528	-0.6895	-0.7943	1.0355	1.3431	1.5582	0.3893	1.5522	-1.4016	-0.2239	1.8043	-1.1765	-0.2851	0.1589	-0.5359	-0.7974	0.1147	0.7603	-0.7762	-0.8321	0.1179	-0.8007	-0.2364	-2.0268
pos_98	Prolylhydroxyproline	Organic acids and derivatives	1.2107	0.04807	1.3324	0.8249	2.1427	-0.7068	-0.5302	0.6654	-0.737	-0.638	1.025	-0.7186	-0.5876	0.6683	0.8808	-0.1574	1.5019	0.6224	0.6935	-0.5721	0.5828	-1.2292	0.9127	-0.5143	0.933	0.2851	-0.695	-1.3493	-1.5254	-0.3284	0.1215	0.1401	-0.0557	-2.8638	0.315	-0.4387
pos_4552	2-azaspiro[4.5]decan-3-one	Organoheterocyclic compounds	1.2115	0.0004753	-0.9132	-1.1605	-1.6975	-0.9908	-1.5553	-1.2822	-0.1605	0.1835	-0.7457	-0.6523	-0.2624	-1.0325	1.9579	-0.055	-0.306	-0.2169	0.6149	-1.2005	0.7851	-0.1593	-0.4466	0.8498	0.1161	-0.6397	0.282	0.1664	0.2616	0.5152	0.5187	0.3266	1.8324	1.7242	1.9881	1.3546
pos_4150	2,3-Dihydroxypropanamide	Organic oxygen compounds	1.2126	0.01706	-0.0968	-2.2186	0.8571	-1.7019	-1.2447	-1.6495	-0.4965	-0.3654	-0.046	-0.1318	-0.3432	-0.1602	0.0843	0.4052	-0.2144	-0.506	0.0738	0.9591	0.9354	1.0737	-1.227	1.5043	0.0199	0.3934	1.8052	1.4524	-0.9288	0.7494	-0.5803	0.1504	2.214	-0.3448	-0.2895	-0.1319
neg_1976	DL-Buthionine sulfoximine	Organic acids and derivatives	1.2185	0.03783	-0.234	-1.8084	-0.1161	-1.1516	-2.8552	-1.554	-0.0371	0.3987	-0.6095	-0.6728	0.182	-0.4387	0.7166	0.2512	-0.3987	0.505	0.5415	1.3014	0.1835	0.2552	-1.3184	1.5752	0.6485	0.2163	-0.3177	-0.0155	-1.0494	0.4092	0.5716	0.2742	2.2903	0.7817	0.5388	0.936
pos_451	Glycyl-Tryptophan	Organic acids and derivatives	1.2262	0.03276	-0.0388	-1.7242	-0.216	-1.2334	-3.0141	-1.5031	0.2705	0.607	-0.4921	-0.5868	0.046	-0.5432	0.7632	-0.0612	-0.4122	0.1969	0.7884	1.0174	0.1961	0.5808	-1.4501	1.3777	0.446	-0.3048	0.1344	-0.0712	-0.9272	0.5994	0.6889	0.4264	2.2315	0.8096	0.4192	0.9791
pos_1002	Phthalic Acid	Benzenoids	1.2426	3.04E-08	-1.3673	-0.9304	-1.6601	-0.9452	-1.1289	-0.1143	-0.0457	-0.7117	-0.6182	-0.6943	-1.0337	-1.1852	-0.5323	-0.0133	0.1732	-0.7532	-0.3902	-1.2345	0.7476	0.574	-0.4032	-0.2645	0.4507	0.2661	-0.0025	1.422	1.3199	1.178	1.3973	1.6483	0.2137	1.6853	0.9944	1.958
pos_4555	Alpha-Methylene-Gamma-Butyrolactone	Organoheterocyclic compounds	1.2431	7.42E-06	-1.4048	-1.8023	-2.3571	-1.5303	-1.6443	-0.6442	-0.6979	-0.9716	-0.6227	-0.6409	-0.256	-0.7804	1.1418	0.5143	0.1411	-0.178	-0.0512	0.3092	1.1253	0.3529	-0.3531	0.9152	1.045	-0.0946	0.3687	0.9609	0.463	0.7471	0.8889	0.6567	0.8442	1.6508	0.5155	1.3888
neg_1619	N1-Methyl-2-pyridone-5-carboxamide	Organoheterocyclic compounds	1.2437	0.04317	0.5712	-1.2033	0.2666	-0.5926	-1.0148	-0.2923	-0.54	-0.416	-3.2965	0.3973	0.2259	0.1942	-0.4149	0.9577	0.0514	-1.3539	-0.4685	1.096	0.6895	0.9643	-1.7287	1.8687	0.3665	-0.041	0.7872	0.5478	-0.8424	0.1753	0.3499	0.1268	1.8861	0.5575	0.2469	-0.1219
pos_1178	2-Aminopyrrole	Organoheterocyclic compounds	1.2446	0.02082	1.0421	-2.3637	0.7163	-0.3144	-2.1729	-0.399	-1.0421	-0.8809	-0.6601	0.1761	-0.6742	-0.7409	-0.2879	0.7917	0.1932	-0.9015	-0.0639	0.9802	1.3169	0.87	-1.8579	1.0001	0.5475	0.1859	1.2988	1.6546	-0.5704	1.1369	0.3443	0.3375	0.7918	0.0126	-0.8204	0.3537
pos_3926	Nicotinamide riboside	Organic oxygen compounds	1.2482	0.02623	-0.0657	-1.218	-1.0039	-0.8084	-2.2686	-0.381	-0.0274	-0.2389	-1.2353	-0.5373	0.2064	-0.444	0.8452	-0.1835	-0.7716	-0.0556	0.2848	1.5336	0.4666	0.2255	-1.858	2.1517	1.287	-0.9468	0.5039	0.6303	-0.6632	0.6438	1.1325	-0.1751	1.3782	1.6572	-0.4178	0.3533
neg_4453	Glycyl-L-Tyrosine	Organic acids and derivatives	1.2561	0.0462	0.1349	-2.0993	0.5909	-2.0362	-1.5526	-1.5875	-0.4045	-0.143	-0.1275	-0.1869	-0.2684	-0.2991	1.0355	0.2035	-0.3975	-0.2721	0.0082	1.6463	0.4814	0.1291	-1.4972	1.8891	0.3922	0.4728	1.0963	0.7764	-0.8595	0.2841	-0.1801	-0.1656	2.3319	0.2631	0.0966	0.2448
neg_1163	D-Glucose	Organic oxygen compounds	1.2648	0.0216	-0.5928	-0.4652	0.3838	-0.2902	-0.0809	-0.439	-0.2899	0.9207	-0.4294	0.3694	0.4742	0.3766	4.5298	-0.8258	0.4086	0.8015	1.6993	0.0153	-0.5205	-1.1183	-0.3872	0.08	-0.2408	-0.1881	-0.5378	-0.9567	-0.8734	-1.053	-0.3379	-0.4397	-0.1507	0.136	0.3905	-0.3683
pos_4427	4a-Hydroxytetrahydrobiopterin	Organoheterocyclic compounds	1.2774	0.04279	1.0243	-1.2101	0.8809	-0.7466	-0.3795	-0.7189	0.514	0.8449	-0.8578	0.519	1.5092	-0.414	2.6383	0.6371	-0.4547	-0.0145	0.5774	1.4934	-0.8346	-1.1345	-1.1678	1.1637	-0.1609	-1.0015	0.5297	-0.7707	-1.4802	-0.0748	-0.5639	-1.0196	1.7645	-0.4432	0.025	-0.6734
pos_4316	2-Keto-6-acetamidocaproate	Organic acids and derivatives	1.2802	0.01493	1.8609	0.0218	1.1645	0.036	-1.2865	-0.8344	0.5105	0.6926	0.2568	0.4132	1.5051	-0.214	2.6927	0.2341	-0.7103	-0.0278	0.5591	0.0476	-0.6576	-1.5175	-1.9591	0.9571	-0.6095	-0.6641	-0.2238	-1.4457	-0.8382	-0.4854	-0.1818	-0.8683	1.3378	-0.3313	0.5896	-0.0237
pos_2850	PC(16:0/0:0)	Lipids and lipid-like molecules	1.2817	0.004665	0.6887	0.7916	0.8369	0.3547	2.7526	-0.1822	2.2277	0.5388	-0.1675	0.3047	0.5844	1.0521	-0.6358	-1.3758	-0.4423	-0.0097	2.0825	-1.4828	-0.8699	-0.43	-0.5968	-0.0707	-1.2465	0.2069	-0.2286	-0.8635	0.1174	-1.0416	0.2601	-0.5291	-0.6885	-1.1722	0.0221	-0.7876
pos_4291	5-(3-Pyridyl)-2-hydroxytetrahydrofuran	Organoheterocyclic compounds	1.2817	0.01543	-0.061	-1.2377	0.9416	-2.0651	-2.2991	-1.0865	-0.4346	-0.3441	-0.1966	-0.2482	-0.8048	-1.2015	0.9675	0.0806	-0.1294	-0.2959	0.4589	1.0647	1.2272	0.2545	-1.2052	0.912	0.2595	1.0139	1.5462	0.8907	-0.6359	0.32	-0.1899	0.0889	2.4228	-0.0013	-0.4544	0.442
pos_1157	Delta-Valerolactone	Organoheterocyclic compounds	1.2838	0.001439	-1.3189	-0.3887	-1.6306	0.4782	-0.1942	0.1306	-0.464	-1.2306	0.008	-0.3691	-1.4075	-1.3949	0.5192	0.1123	0.0324	-0.3966	-1.4256	0.1651	0.8342	0.4325	-0.2481	0.0116	0.9913	0.0244	-0.2942	0.4921	0.0389	0.1625	0.4485	0.7669	-0.4027	1.0264	0.5865	3.904
pos_4378	Piperidine-4-Carboxamide	NA	1.2851	0.01211	-0.1322	-1.8941	0.7505	-1.7785	-0.8636	-1.5782	-0.5411	-0.3173	-0.3755	-0.4533	0.0212	-0.9833	0.5491	-0.0815	-0.3164	-0.4575	0.2315	1.1056	1.3698	0.9189	-0.6638	1.7528	0.264	0.0551	1.5709	1.6966	-0.8679	0.6254	-0.8074	-0.0941	2.216	-0.5246	-0.4322	0.035
pos_4933	4-Hydroxy-L-Proline	Organic acids and derivatives	1.2909	0.006235	0.0472	1.5563	0.7501	0.1077	1.8534	1.6521	0.4165	0.1762	-0.8621	-0.2739	0.4721	-0.3685	0.9671	-1.1552	0.6355	0.6292	0.6595	0.4226	-0.2994	-0.8672	1.0386	-1.388	0.5443	0.8559	-1.6934	-2.0711	0.3217	-1.1923	-0.7485	-0.0929	-0.3573	0.4339	-0.0912	-2.0787
pos_1656	OXYQUINOLINE	NA	1.2941	0.00524	-1.1396	-1.3392	-0.7136	-0.7302	-1.511	-1.3187	0.1743	-0.0703	-0.6251	-0.5411	-0.2697	-0.8527	1.6233	-0.355	-0.3956	-0.5429	0.0631	0.7178	-0.0226	-0.2961	-0.8392	2.2262	0.2913	0.1219	-0.4377	-0.0856	-0.5995	-0.2024	0.8328	0.8771	2.9265	0.8393	1.0423	1.152
pos_391	Gly Val	NA	1.2967	0.0343	0.5493	-1.731	-0.4315	-2.2102	-2.0363	-1.5849	-0.1582	-0.1042	-0.7494	-0.5434	0.6325	-0.1956	0.8899	0.0549	-0.2418	-0.0145	0.7067	1.0815	0.2394	-0.2956	-1.0687	1.703	1.0075	-0.5646	0.2421	0.6955	-1.2028	0.6095	0.5905	0.1136	2.171	0.7489	0.5487	0.5482
neg_3245	Rocuronium	Lipids and lipid-like molecules/Class��Steroids and steroid derivatives	1.3066	0.04855	0.6575	0.9169	1.2301	0.9158	0.8992	0.8348	0.8464	0.2186	0.7301	-0.0936	0.5591	0.5304	1.0301	-3.3279	0.4112	-0.5569	0.5461	-0.6494	-0.6057	-1.4768	-0.1124	-0.436	-1.6264	0.017	-0.145	-0.4045	0.3576	-1.1845	1.2979	-0.1307	-0.6764	-1.6635	0.5684	0.5226
pos_4297	Salicylaldehyde	Organic oxygen compounds	1.3188	0.011	-0.0014	-0.9628	1.0991	-2.2616	-2.224	-0.9275	-0.4203	-0.4646	0.1517	-0.4116	-0.7476	-1.5266	0.7732	0.0827	-0.2531	-0.2199	0.3316	0.7818	1.1504	0.2971	-1.2058	1.0858	0.2567	1.0406	1.5645	0.9683	-0.5799	0.3668	-0.1045	0.0135	2.3295	-0.199	-0.3817	0.5988
pos_1634	7,8-diaminopelargonate	Lipids and lipid-like molecules	1.3294	5.16E-07	-1.1155	-1.0118	-1.4313	-0.4937	-0.6215	-0.2143	-0.6145	-1.0179	0.1144	-1.5543	-0.7761	-0.9351	0.0833	0.4421	-0.4748	-0.9922	-0.3661	-1.4231	0.7017	0.0727	0.1066	-0.2627	1.2751	-0.1051	0.1942	1.1648	1.3502	1.304	1.3329	1.4366	-0.5047	1.8981	0.4088	2.0292
pos_439	Glycylleucine	Organic acids and derivatives	1.331	0.02923	0.6792	-1.9465	-0.2007	-1.9934	-2.3619	-1.5277	-0.2052	0.1142	-0.4496	-0.4321	0.3553	-0.2867	0.5907	0.2459	-0.3068	0.0426	0.5175	0.9083	-0.152	0.0361	-1.4893	1.798	0.7685	-0.2722	0.4416	0.7675	-1.0581	0.9611	0.5181	0.1518	2.0577	0.7778	0.3679	0.5823
neg_3916	2,4-Dinitrophenol	Benzenoids	1.3423	0.01833	0.7198	-0.9502	-0.9119	-1.1559	-1.8024	-0.6573	-0.2929	-0.5852	-1.4559	-0.8753	-0.0197	-0.1893	1.4869	0.0042	-0.759	-0.652	-0.0714	1.4409	0.83	-0.2302	-1.751	2.1861	1.119	-0.5797	0.3562	1.0208	-0.692	0.2903	1.0278	-0.1527	1.4257	1.3451	0.0241	0.5072
pos_4262	Dihydrobiopterin	Organoheterocyclic compounds	1.3471	0.01941	1.6271	-2.0207	1.6122	-0.6277	-0.4769	-0.7024	1.099	1.4192	-0.6851	1.0415	1.8968	-0.1022	0.737	1.1417	-0.428	0.1347	0.8826	0.122	-0.8767	-0.61	-1.4763	0.1557	-0.2476	-0.9831	1.1965	-0.7896	-1.4166	0.2924	-0.3881	-0.9236	0.9325	-0.6762	-0.1965	-0.6635
neg_4437	Paramethadione	Organoheterocyclic compounds	1.3514	0.02299	-0.6543	-0.844	0.8204	-0.8945	-1.1679	-1.2304	-1.4457	-1.2834	-2.2199	-0.8593	0.6338	0.0927	0.2538	0.1975	0.5197	-0.3979	-0.16	2.136	2.2132	1.7405	-0.9459	0.5339	0.3488	0.3387	0.556	0.9538	-0.5652	-0.111	0.2024	-0.1239	0.3029	-0.5253	0.7745	0.8099
pos_5	Phenylacetylglycine	Organic acids and derivatives	1.356	0.01838	0.4485	-1.5872	0.0403	-1.5884	-2.3066	-1.2529	-0.2955	-0.2375	-0.7872	-0.8895	0.0553	-1.1508	0.7082	0.4534	-0.3192	0.0687	0.7808	1.1356	-0.13	0.5963	-1.8423	1.6875	0.7486	0.0792	0.2853	1.0252	-0.9298	0.8388	0.4947	0.0402	1.6681	1.4301	0.215	0.5172
neg_5152	Alanylasparagine	Organic acids and derivatives	1.3567	0.03431	0.0675	-1.2325	0.1543	-1.18	-2.0158	-0.6561	-0.8962	-1.0754	-0.3778	-0.2879	0.2795	0.1825	1.2993	-1.448	-0.876	0.1085	0.4512	1.4167	1.7779	0.0363	-1.1521	2.3073	0.6059	-0.0556	-0.468	0.5559	-0.7407	0.4933	0.8194	-1.1829	0.9209	0.9147	0.1525	1.1014
pos_1564	1-Deoxynojirimycin	Organoheterocyclic compounds	1.3674	0.01357	0.8083	-2.2081	-0.6126	-1.8013	-1.8762	-1.4873	-0.3659	-0.0034	-1.3344	-0.5442	0.7006	-0.5781	0.886	0.2757	-0.422	0.0654	0.8311	0.6557	0.4982	-0.0269	-1.0356	1.6797	1.1458	-0.735	0.557	0.7075	-0.9755	0.5522	0.7918	-0.0491	1.4333	1.0857	0.551	0.8305
pos_1302	Aciclovir	Organoheterocyclic compounds	1.3785	0.04458	1.2538	-1.0342	0.9647	-0.7813	-0.4643	-0.7494	0.7032	0.4877	-0.7216	0.3909	1.5817	-0.2791	1.9034	0.8288	-0.6181	0.0559	0.7414	1.5323	-1.0204	-0.9578	-0.9926	0.9523	0.0181	-1.4342	0.789	-0.4446	-2.2132	0.1139	-0.42	-1.2395	1.651	-0.1735	0.1506	-0.5754
pos_605	Adrenoylcarnitine	Lipids and lipid-like molecules	1.3795	0.01395	1.4878	0.9024	1.0411	0.8268	1.1672	1.0363	0.1885	0.1082	0.2522	0.5142	1.2282	0.1303	1.514	-2.8008	-0.5084	-0.4042	0.2791	0.0223	-1.3291	-1.5775	0.3724	0.1705	-2.4274	0.1689	-0.5941	-0.2654	-0.1211	0.2013	-0.2533	0.1831	-0.403	-1.4455	0.1322	0.2031
neg_1213	Histidylglycine	Organic acids and derivatives	1.3897	0.03745	1.0006	-2.0541	1.0558	-0.5551	-1.775	-0.7796	-0.9135	-1.6362	-0.326	0.3984	-0.5751	0.1741	-0.6863	1.0574	0.0148	-1.1861	-0.2632	1.0584	1.583	0.7887	-1.4526	1.0798	0.737	0.3661	1.747	1.3848	-1.0108	0.8354	-0.0481	0.0883	0.5227	0.0326	-0.3102	-0.3528
neg_503	Cinnamamide	Phenylpropanoids and polyketides	1.4006	0.021	0.9014	-0.8331	-0.8231	-1.0996	-1.9553	-0.7214	-0.1471	-0.5455	-1.5457	-0.652	0.0319	-0.3102	1.6004	-0.2455	-1.1228	-0.5589	0.0257	1.407	0.7651	-0.4076	-1.6928	2.1127	0.966	-0.404	0.1803	0.9554	-0.5095	0.2133	1.0229	-0.2742	1.2427	1.4229	0.1545	0.846
pos_3968	3-Chlorotyrosine	Organic acids and derivatives	1.4106	0.0358	-0.4029	0.3469	-1.0674	-1.0998	-1.9102	-1.3652	0.0123	-0.1409	-0.5347	-1.0686	-0.6676	-0.7657	2.6768	-0.7903	-1.0911	-0.1381	0.0715	1.8949	0.0804	0.6167	-0.704	1.8874	1.0391	-0.1895	-0.2289	0.8285	-0.4226	-0.0708	0.2901	0.3042	1.6672	0.4583	0.3278	0.1561
pos_2082	Lauroylcarnitine	Lipids and lipid-like molecules	1.4198	0.0134	-1.4093	0.8913	-0.6137	-0.4295	0.3655	-0.9292	0.7822	0.9397	0.0462	0.8238	1.5073	-0.322	-0.0885	0.946	1.37	1.5922	0.1432	1.4064	-2.212	-0.2233	0.9824	-1.1595	-0.7588	-0.0237	-0.0139	-0.5625	0.455	0.0191	-0.5805	-0.0502	0.6224	-0.578	-0.2307	-2.7073
neg_3917	2-(4-Chlorophenoxy)propionic acid	Benzenoids	1.4217	0.01583	0.836	-0.9664	-0.8923	-1.0207	-1.9272	-0.7181	-0.2638	-0.5109	-1.4868	-0.8582	0.0176	-0.2283	1.514	-0.2518	-0.9855	-0.5568	-0.0009	1.4335	0.7996	-0.1682	-1.6664	2.155	1.0894	-0.4557	0.2574	0.983	-0.7549	0.3772	1.063	-0.1501	1.2963	1.3673	0.0921	0.5818
pos_3282	1-Palmitoylphosphatidylcholine	Lipids and lipid-like molecules	1.4227	0.002857	0.8547	0.813	0.6501	1.2367	0.3527	2.14	0.3069	1.4232	0.6924	0.4284	0.8249	0.6614	-0.1559	-1.6665	-1.4192	-0.5251	0.1279	1.546	-1.7943	-1.1454	-0.0288	-0.8806	-0.9103	-1.5329	0.2113	0.0982	-0.571	0.5454	-0.5971	0.5381	-0.4617	-1.353	-1.104	0.6944
neg_509	Nocodazole	Organoheterocyclic compounds	1.4291	0.0002912	0.1005	0.055	0.202	-1.0731	-1.3282	-0.2089	-0.9064	-1.4279	-0.8885	-1.0075	-0.9689	-0.0776	0.3211	-0.702	-1.0386	-1.486	-0.6381	1.3158	2.0224	1.1773	-1.3184	0.8201	0.9707	1.2078	1.7169	1.9197	-0.0035	0.5105	-0.0597	-0.253	0.3847	0.8219	0.2874	-0.4474
pos_2283	3-Methylbutyl formate	Organic acids and derivatives	1.4603	4.98E-08	-1.8537	-2.0955	-1.9592	-1.2664	-1.1234	-0.6821	-0.7449	-0.6163	0.2117	-0.0654	-0.6546	-0.5712	-1.1119	-0.8509	0.0081	-0.039	0.2214	0.1318	0.3505	0.6573	1.4989	0.3999	0.9506	1.0722	0.393	1.2442	1.0206	1.1565	0.9546	1.048	-0.2101	0.4396	0.4435	1.642
pos_3911	3-Methyloxindole	Organoheterocyclic compounds	1.4706	0.009043	0.3479	-1.5462	-0.081	-1.7689	-2.2843	-1.2866	-0.258	-0.2577	-0.8161	-0.829	-0.1435	-0.9996	0.695	0.3533	-0.402	0.13	0.7468	1.0273	-0.0987	0.6131	-1.7167	1.6822	0.7602	0.0246	0.4352	1.0394	-0.9133	0.8445	0.5136	0.1239	1.8382	1.3872	0.2182	0.6213
pos_840	3-Hydroxyadipic acid 3,6-lactone	Organoheterocyclic compounds	1.4726	2.27E-06	-2.4311	-1.3489	-2.3105	-1.413	-1.2173	-0.3572	-0.8872	-0.9153	-0.4432	-0.5945	-0.2671	-0.4052	-0.1272	0.8201	0.3313	0.2203	-0.478	-0.0901	1.1286	0.506	0.716	0.1955	1.3025	0.2448	0.5881	1.2375	1.1387	0.8023	1.5677	0.493	-0.4699	1.042	0.4275	0.9937
pos_3148	1-(8Z,11Z,14Z-eicosatrienoyl)-glycero-3-phosphate	Lipids and lipid-like molecules	1.4775	0.03276	0.3643	1.0298	0.1755	0.9322	0.9524	1.1998	0.2778	0.2714	0.0508	0.943	0.5387	0.8107	0.4855	-2.3369	-0.577	-0.509	0.2359	1.291	-1.2303	-1.7663	-0.6948	1.0021	-2.6382	-0.0307	-1.5947	-0.1375	-0.04	0.0591	-0.168	0.6694	0.3539	-1.1696	0.3417	0.9082
pos_1807	(+/-)-Tryptophan	Organoheterocyclic compounds	1.4787	0.008199	-1.2797	-0.1292	0.5339	-1.974	-3.2214	-0.7904	-0.3312	-0.4626	0.1017	-1.0416	-0.7527	-0.6862	0.8913	0.161	0.0202	-0.097	0.4352	1.1659	0.6131	0.7054	-0.8178	0.5952	0.2104	0.7808	0.6885	0.9103	-0.7732	0.4014	0.0351	0.085	2.409	0.5894	0.3879	0.6362
pos_1720	Indole-3-Carbinol	Organoheterocyclic compounds	1.4828	0.003539	-0.2807	-1.5196	0.8462	-1.8185	-1.6142	-1.2749	-0.9701	-0.6119	-0.4874	-0.7688	-0.6327	-0.6778	0.0798	0.2907	-0.0506	-0.2934	0.4709	1.1815	0.6935	1.2854	-1.3141	1.4616	0.0247	0.8703	1.299	1.4147	-1.0115	0.7076	-0.1145	-0.0719	2.2422	0.7341	-0.0208	-0.0685
neg_1519	N-VINYL-2-PYRROLIDONE	Organoheterocyclic compounds	1.483	0.0251	2.0829	-0.8058	0.9968	-0.244	-1.5378	-0.8099	0.389	0.5055	0.3126	1.043	1.3418	0.4269	1.9339	0.5711	-0.2812	-0.4594	0.6781	0.2708	-0.1875	-1.2783	-1.3896	1.152	-0.3665	-0.7248	-0.7007	-1.5153	-1.7317	-0.9135	0.2752	-0.4239	1.6828	-0.1314	0.1922	-0.3534
neg_4085	Benzyl glycinate	Nucleosides, nucleotides, and analogues	1.4924	0.01097	-0.1771	-1.3415	0.2742	-2.0277	-2.3174	-1.5395	-0.5377	-0.3727	-0.3414	-1.0421	-0.144	-0.6651	0.9349	0.403	-0.1323	0.176	0.6545	0.9927	-0.2617	0.2661	-1.1124	1.5279	0.5531	0.5447	0.2288	0.8566	-1.0867	0.694	0.4166	-0.089	2.1372	1.641	0.604	0.2829
neg_1559	5-Aminovaleric Acid	Organic acids and derivatives	1.498	0.006769	-0.15	-1.0017	-0.0454	-1.9797	-1.2575	-1.5863	-0.6781	-0.5827	-0.7123	-1.0046	0.005	-0.8519	1.2704	0.1501	-0.3086	-0.3266	0.4461	0.9958	0.3819	-0.2324	-0.8783	1.6984	0.8508	0.2604	0.7819	1.1052	-0.9293	0.1738	0.2378	-0.4218	3.0436	0.6605	0.7461	0.1396
neg_2105	4-Nitrophenol	Benzenoids	1.5008	5.67E-05	0.8734	1.6978	0.4192	1.3963	1.7358	0.933	0.1615	0.9887	1.1359	0.3036	-0.8453	0.791	0.8193	1.4901	0.3434	-0.4511	0.1938	-1.3857	0.1121	0.0166	-0.0938	-0.8368	-0.5838	-0.5153	-0.5635	0.5045	0.1187	-1.8522	-1.397	-0.5087	-1.0325	-1.8772	-0.8056	-1.2862
pos_1801	1-Phenylethanol	Benzenoids	1.503	0.006224	0.1549	-1.8961	-0.7165	-1.4653	-2.5008	-0.8664	-0.6023	-0.4018	-0.4506	-0.4191	-0.0415	-0.5882	0.8978	0.5506	-0.6506	-0.2014	0.7211	0.789	0.0481	0.3408	-1.7394	1.6094	0.9037	-0.0492	0.4941	0.9289	-0.7189	0.8419	0.8289	0.0723	1.8152	1.6139	0.2282	0.4693
pos_3900	Salsolinol 1-carboxylate	Organoheterocyclic compounds	1.5034	0.004915	-1.1872	-0.5047	0.4744	-1.6723	-2.4819	-1.5674	-0.6173	-0.0145	-0.3445	-1.1018	-0.8692	-0.9081	0.789	0.4643	0.0203	-0.0163	0.6525	1.0073	0.5991	0.9758	-1.1594	0.9675	0.1175	0.8745	0.5219	0.7234	-0.7029	0.6496	0.1425	0.083	2.703	0.482	0.2602	0.6395
pos_2848	LysoPC(18:0/0:0)	Lipids and lipid-like molecules	1.51	0.003759	0.6378	0.9198	1.3115	0.7293	2.6627	-0.1283	1.8526	0.3928	-0.6407	0.4788	0.8164	1.2408	-0.1701	-1.275	-0.2955	-0.5347	1.5333	-1.4457	-1.1478	0.0974	-0.6169	-0.5399	-1.4559	0.4415	-0.1482	-0.4311	-0.0572	-0.9308	0.3185	0.0761	-0.8019	-1.3046	-0.3518	-1.2331
pos_2870	PC(O-16:0/0:0)	NA	1.5104	0.008927	0.9526	0.4001	0.3546	1.067	2.4387	0.6192	1.6719	0.991	-0.8567	0.075	-0.0423	0.6373	0.1263	-0.5753	0.1784	-0.3647	0.6964	-0.9856	-1.4803	0.1997	-1.0622	-1.2734	-2.7492	-0.609	-0.3393	0.5046	0.8225	-0.1194	0.0623	0.8775	-0.4132	-1.5574	0.0682	-0.3152
pos_3167	LysoPA(22:5(7Z,10Z,13Z,16Z,19Z)/0:0)	Lipids and lipid-like molecules	1.5145	0.03069	0.3613	1.0406	0.3082	0.4903	0.7379	0.815	0.9739	0.992	0.3894	1.2955	0.301	0.6382	0.807	-3.0783	-0.3281	-0.0111	-0.2716	0.7441	-1.6295	-0.706	-0.3587	0.5654	-2.6882	0.8425	-0.6187	-0.5761	-0.0909	0.079	-0.8316	0.3739	0.324	-1.3397	0.1235	0.3257
neg_2358	Nornicotine	Organoheterocyclic compounds	1.5232	0.04832	0.0211	0.4651	-0.1767	-0.0356	-1.0014	-0.2478	-0.016	-0.2551	0.2292	-1.1598	-0.7079	0.3815	-4.2668	0.2963	0.512	0.5848	0.3706	-0.697	0.7451	0.0811	0.4826	-1.5105	1.3308	0.7406	-0.1521	0.3574	1.158	0.498	0.1933	0.591	-0.9575	0.6026	0.9495	0.5938
neg_4261	(2R)-2-Amino-4-(amino-butyl-oxo-lambda6-sulfanylidene)butanoic acid	Organic acids and derivatives	1.5254	0.004548	-0.2932	-1.3224	1.1749	-1.7274	-1.3778	-1.3935	-0.6521	-0.6435	-0.1343	-0.8461	-0.8504	-0.824	0.0337	0.1736	-0.2173	-0.1777	0.3602	0.779	0.7841	1.307	-1.3986	1.4618	-0.0278	1.1109	1.2001	1.587	-0.8726	0.408	-0.5043	-0.4669	2.2711	0.9129	0.3319	-0.1661
pos_3864	Ecgonine	Alkaloids and derivatives	1.5306	0.004308	0.3059	0.4077	0.0098	-0.0695	0.1432	-0.3175	0.903	1.3445	1.4622	-0.0203	0.4578	1.3065	2.1189	2.3501	-0.7206	-1.9092	-0.8106	1.0189	-0.4767	-0.5865	-1.5037	0.9088	-0.6265	-0.835	-0.2766	-0.249	-0.2876	-0.1401	-1.3102	-0.8322	0.598	-0.4046	-1.3154	-0.6435
pos_4011	3h-Indole-3-propanoic acid,a-amino-	Organoheterocyclic compounds	1.5414	0.002917	-0.2113	-1.3287	0.7621	-1.678	-1.7945	-1.3406	-0.8147	-0.7176	-0.2882	-0.7811	-0.7088	-0.6408	0.0355	0.3094	-0.2461	-0.2839	0.283	1.1678	0.6439	1.4273	-1.3882	1.4069	0.0874	0.8772	1.2481	1.5695	-1.0252	0.682	-0.3032	-0.0559	2.2058	0.8121	0.1235	-0.035
neg_1912	1-Methylxanthine	Organoheterocyclic compounds	1.5463	0.04643	0.6436	-0.3395	-1.2704	-0.6675	-0.6139	-0.7236	-1.3582	-1.1753	-0.6349	-1.3253	-0.0155	-0.425	1.9959	0.0716	-0.7352	-0.8893	-0.118	1.8307	-0.0089	-0.2482	-0.6829	2.3922	0.6537	-0.6321	0.9336	0.3838	-0.8035	0.1879	0.7415	-0.8037	1.6603	1.5612	0.1543	0.2605
pos_2849	LysoPC(20:4(5Z,8Z,11Z,14Z)/0:0)	Lipids and lipid-like molecules	1.5524	0.001727	0.8781	1.1898	0.5756	1.0097	3.1052	0.5441	1.722	0.5601	-0.0553	-0.419	0.1063	0.8939	0.2024	-1.7106	-0.4468	-0.2897	1.1109	-0.3266	-0.4629	-1.2837	-0.9483	0.4377	-1.28	-0.1021	-0.9177	-1.162	-0.5639	-1.1291	0.5706	-0.222	-0.429	-1.2715	0.2753	-0.1616
neg_3395	27-Norcholestanehexol	Lipids and lipid-like molecules/Class��Steroids and steroid derivatives	1.5551	0.04686	0.635	1.0734	0.5809	-1.8873	-0.135	0.255	-0.2296	-0.0294	0.7345	-0.495	1.1065	0.4065	1.4028	-1.2181	0.0798	1.5918	1.1746	0.6928	-1.3856	-0.0286	1.5624	-0.0389	-0.4818	-1.5341	-0.1122	-0.4878	-0.4389	-1.4526	0.6172	-2.4969	0.6099	-0.7849	0.2512	0.4624
pos_4128	[(2S,3R)-2-Amino-3-hydroxybutanoyl] (2S)-pyrrolidine-2-carboxylate	Organic acids and derivatives	1.5583	0.02989	0.5215	-1.3458	-0.2257	-2.8626	-2.5513	-1.6385	-0.2756	0.0375	-0.3568	-0.5153	0.4647	-0.1691	0.8929	0.199	-0.2109	0.354	0.599	0.8497	0.1918	0.1291	-0.5567	1.4819	0.9991	-0.2601	0.2487	0.8783	-1.3965	0.5428	0.339	0.2887	1.6843	0.6492	0.4793	0.5343
pos_2593	Isoetharine	Benzenoids	1.565	0.002251	1.0096	0.8644	0.6546	0.3202	2.2811	0.5	0.8224	-0.0274	-0.2644	-0.1004	0.5352	0.7691	2.3864	-1.1032	-0.3693	-0.3698	1.2163	-0.6606	0.7096	-2.6084	-0.1063	0.1748	-1.2029	0.3178	-1.2631	-0.9496	-0.6033	-0.8301	-0.7677	-0.5502	-0.1546	-0.5077	0.6037	-0.7266
pos_1794	N7-(2-((Hydroxyethyl)thio)ethyl)guanine	Organoheterocyclic compounds	1.5667	0.01049	-0.0969	-0.2913	-1.4779	-1.2647	-2.4076	-0.8879	-0.0327	-0.7557	-0.884	-1.1507	-0.6628	-0.2043	0.9333	-0.2556	-0.2809	0.1011	0.2314	2.1444	0.6661	0.5325	-1.1313	2.2423	0.7126	-0.0478	0.6734	1.025	-0.7588	0.4955	0.2275	-0.2526	1.7206	0.8432	0.1406	0.1541
pos_3712	Metipranolol	Benzenoids	1.5738	0.0167	1.5816	0.127	1.4253	-1.2816	0.9775	-0.0282	-0.2165	-0.1346	2.0878	-0.4945	1.1448	1.0673	-0.342	-0.3015	0.0257	0.604	1.0157	-0.4419	0.0958	-1.0471	0.5796	-0.9922	0.3162	0.7611	0.3945	-2.7193	-0.1592	-0.9723	-0.7769	-1.8416	-0.2312	0.3244	0.4348	-0.9824
neg_4263	(-)-Norephedrine	Benzenoids	1.5741	0.003528	-0.3295	-1.2806	1.0853	-1.7104	-1.4772	-1.4523	-0.6858	-0.7151	-0.1543	-0.7838	-0.9072	-0.7119	-0.001	0.2138	-0.2206	-0.2671	0.3892	0.8743	0.8375	1.2677	-1.2685	1.4532	-0.0251	1.0581	1.1932	1.5571	-0.9039	0.3322	-0.4924	-0.3395	2.337	0.9531	0.3679	-0.1935
pos_4012	Nicotyrine	Organoheterocyclic compounds	1.5848	0.002872	-0.01	-1.5066	0.8056	-1.771	-1.8949	-1.3109	-0.7151	-0.7194	-0.363	-0.7475	-0.5239	-0.6906	0.0497	0.29	-0.3084	-0.3348	0.2763	1.1868	0.5977	1.3124	-1.4933	1.3872	0.1605	0.7739	1.2728	1.5415	-0.9891	0.7212	-0.1186	0.0666	2.0886	0.7879	0.1772	0.0011
neg_4262	Methionyl-Threonine	Organic acids and derivatives	1.5853	0.005321	-0.7843	-1.3393	1.2876	-1.2018	-1.4956	-1.9363	-0.6205	-0.5616	-0.1572	-0.8067	-0.9432	-0.6749	0.3139	-0.2794	-0.0217	0.0076	0.4969	0.9023	0.889	1.1554	-1.0072	1.9104	0.0123	0.85	1.0282	1.2374	-0.8533	0.2967	-0.436	-0.4866	2.3149	0.8397	0.2912	-0.2279
pos_4013	3-Methylindole	Organoheterocyclic compounds	1.604	0.002815	-0.1482	-1.435	0.7983	-1.7197	-1.7923	-1.3367	-0.8739	-0.6939	-0.3497	-0.8261	-0.6202	-0.6004	0.051	0.3279	-0.2899	-0.2683	0.326	1.1487	0.5851	1.2928	-1.4738	1.4066	0.1401	0.7545	1.3374	1.5355	-0.9868	0.721	-0.1893	-0.0527	2.1475	0.8786	0.1296	0.0762
pos_1	4-(2-chloroanilino)-4-oxobutanoic acid	NA	1.6084	0.004258	0.5193	-1.0824	-1.2064	-1.047	-2.0731	-0.6058	-0.1883	-0.5058	-1.3735	-0.9515	-0.1012	-0.6619	1.166	-0.1431	-0.8681	-0.4298	0.1157	1.4469	0.7568	0.2997	-1.4854	2.1266	1.1435	-0.5475	0.2779	1.034	-0.7392	0.5704	0.975	0.0763	1.3669	1.4239	-0.0074	0.7183
neg_3337	1-Linoleoyl-sn-Glycero-3-Phosphocholine	Lipids and lipid-like molecules	1.6121	0.01461	0.6578	1.4416	1.1523	0.9707	1.4841	0.7317	0.5052	0.035	0.0816	0.31	0.8174	0.2824	1.4578	-2.5612	-0.2112	-0.6619	0.9062	-0.4573	-0.912	-2.3074	0.1076	-0.1599	-2.2361	0.7449	-0.6985	0.0626	-0.2503	-0.349	-0.3518	0.1216	-0.4802	-1.0064	0.5745	0.1983
pos_2448	3-ethyl-N-propan-2-yl-[1,2,4]triazolo[4,3-b]pyridazin-6-amine	NA	1.6141	0.002216	-0.2351	0.1938	0.4724	0.392	-1.8787	0.5787	-1.7488	0.6062	-0.2417	-0.1146	-0.0883	-2.5521	-0.1022	-0.0732	-0.0023	0.0517	-2.9061	-0.827	0.7681	0.8269	1.4995	0.9351	0.6806	0.4574	-1.0421	0.6186	0.5771	0.3496	0.343	0.5624	-0.3772	1.0244	0.4057	0.8464
pos_446	Gly Phe	NA	1.6169	0.01167	0.1926	-1.4604	-0.1541	-2.0583	-2.6434	-1.4392	-0.3531	0.0108	-0.3135	-0.8869	-0.0437	-0.4734	0.5328	0.208	-0.1035	0.2494	0.6129	0.9749	-0.3673	0.4232	-1.3566	1.5581	0.659	0.2275	0.0496	0.8171	-1.138	0.8348	0.6319	0.2971	1.8544	1.4581	0.4447	0.7543
pos_3664	L-Octanoylcarnitine	Lipids and lipid-like molecules	1.617	0.002091	0.4954	0.4081	0.6259	1.2579	-1.072	-0.7728	1.4167	1.1856	0.6737	-0.1753	0.6528	-0.4585	0.2753	0.1493	1.3848	1.9553	-0.0802	0.5946	-0.9418	-0.6364	1.4682	-0.8576	-0.574	1.0224	-0.5951	-0.6648	-0.0104	-1.2829	-1.3753	-1.6127	-0.394	-0.1345	0.38	-2.3076
pos_3720	N-Acetylproline	Organic acids and derivatives	1.6183	0.003768	0.2562	-1.0857	-1.2278	-1.3363	-1.81	-0.7524	-0.31	-0.5472	-1.1133	-1.0804	-0.1484	-0.1374	1.2903	-0.0241	-0.7829	-0.4779	-0.1042	1.3075	0.5364	0.1172	-1.3062	2.3332	1.0085	-0.4378	0.1396	0.9083	-1.0043	0.5704	0.9174	-0.0052	1.7183	1.4876	0.3288	0.7719
pos_2649	D-Glucamine	Organic oxygen compounds	1.6267	1.37E-07	-2.3174	-2.1683	-2.0165	-1.4579	-1.185	-0.8273	-0.9754	-0.8213	-0.43	-0.6924	-0.2456	-0.2526	-0.121	0.3552	0.3772	-0.1436	0.0927	0.0371	0.9043	0.5055	0.1572	0.6791	1.2729	0.8268	0.4862	0.9206	1.032	0.7644	0.6245	0.827	0.5418	1.4942	0.5751	1.1802
pos_1815	Valylasparagine	Organic acids and derivatives	1.6297	0.01484	0.2473	-2.1901	-0.2087	-2.0003	-2.9313	-1.4733	0.0204	-0.0195	-0.3304	-0.2688	-0.0482	-0.5557	0.5664	0.3569	0.2795	-0.015	0.5776	1.0656	0.1208	0.2929	-1.2415	1.4657	1.0067	-0.2628	0.4749	0.6785	-0.1221	0.5664	0.6939	0.2871	2.0057	0.1262	0.4147	0.4206
pos_1774	Indoximod	Organoheterocyclic compounds	1.6311	0.01916	0.0041	-1.0471	-1.3647	-1.3108	-2.393	-0.8654	-0.4028	-0.6977	2.0323	-0.9547	-0.447	-0.2826	1.3898	-0.228	-0.7929	-0.4598	-0.3027	1.4392	0.4215	0.3074	-0.966	1.7231	0.7654	-0.3832	0.3981	0.7708	-0.7909	0.5864	0.3959	0.1447	1.7001	0.9726	0.1699	0.4678
pos_2628	1,2,5-Trihydroxypyrrole-3-sulfonic acid	Organic acids and derivatives	1.635	1.73E-11	-1.6359	-1.3717	-2.0307	-1.3508	-1.0858	-0.6855	-0.9031	-0.9211	-0.4872	-1.0611	-0.7493	-0.8655	-0.6922	0.0176	0.0406	-0.4826	-0.1114	-0.2149	1.1945	0.8218	0.5792	0.5601	1.5172	0.7343	0.8724	1.2223	1.0574	1.0896	0.8357	1.0126	-0.1132	1.4106	0.5495	1.2466
pos_3622	O-(11-Carboxyundecanoyl)carnitine	Lipids and lipid-like molecules	1.6373	0.006153	1.3058	0.0005	0.5086	-0.2497	1.0638	-0.9011	0.1031	-0.1876	1.4721	-0.1631	1.1303	0.4526	0.0131	0.0337	0.6761	1.2996	1.1798	-0.041	-0.842	-0.3105	1.2682	-1.7461	0.1526	0.8397	-0.1961	-1.1135	0.2256	-0.8721	-1.4325	-2.0586	0.9199	-0.9313	0.6498	-2.2498
pos_4295	4-Hydroxybenzeneacetonitrile	Benzenoids	1.6402	0.003452	-0.159	-1.019	0.5472	-2.1511	-2.5333	-1.2011	-0.4915	-0.7484	-0.2995	-0.6098	-0.3985	-0.722	0.9058	0.0527	-0.4629	-0.3498	0.3309	1.1587	0.7553	0.2385	-1.4705	1.4782	0.2415	0.7228	1.1624	0.7955	-0.4873	0.4222	0.2381	0.7442	2.3052	0.2447	-0.0481	0.808
pos_1722	Kainic acid	Organic acids and derivatives	1.6403	0.001954	-0.1675	-1.4107	0.7405	-1.6341	-1.8507	-1.3596	-0.946	-0.759	-0.3488	-0.7602	-0.6456	-0.5801	-0.0231	0.296	-0.2292	-0.2502	0.2322	1.1319	0.6	1.3694	-1.4289	1.3867	0.059	0.8544	1.2572	1.5753	-0.921	0.7487	-0.2178	-0.037	2.1706	0.9062	0.1996	0.042
pos_3738	N-Chlorophenylalanine	Organic acids and derivatives	1.6419	0.0049	0.3973	-1.0583	-1.1849	-1.0809	-1.9954	-0.6628	-0.2263	-0.5244	-1.3449	-0.8754	-0.1856	-0.6273	1.2543	-0.1016	-0.8514	-0.4016	0.0873	1.5022	0.7127	0.2171	-1.524	2.1527	1.0288	-0.527	0.172	1.0478	-0.7266	0.5807	0.9307	0.0559	1.4811	1.4478	0.0141	0.8159
neg_2532	N-Choloylglycine	Lipids and lipid-like molecules/Class��Steroids and steroid derivatives	1.6487	0.01264	-0.0411	0.7271	0.8686	1.0771	1.1029	1.4334	0.4521	0.2594	0.1957	0.907	0.2252	0.8373	0.9627	-2.734	-0.1685	-0.442	0.2457	1.167	-0.8928	-2.2184	-0.8297	0.3985	-2.2293	0.5935	-1.4685	0.203	-0.1544	-0.3566	-0.3261	0.5334	-0.0171	-0.7411	0.0109	0.419
pos_2046	Decanoylcarnitine	Lipids and lipid-like molecules	1.6661	0.002067	-0.2874	0.4136	0.2457	0.8725	-0.6646	-1.0698	1.1262	1.3712	0.553	0.3249	0.5542	-0.679	0.1701	0.424	1.6171	2.3115	0.2693	0.9723	-1.1206	-0.3115	1.6127	-0.987	-0.5804	0.5314	-0.7662	-1.0074	-0.1375	-1.1706	-1.0864	-1.0832	0.1814	-0.2724	0.0854	-2.4124
pos_3718	1-(3-Carboxypropylcarbamoyl)-5-fluorouracil	Organic acids and derivatives	1.6702	0.01135	0.435	-0.8941	-0.7298	-1.344	-2.0049	-0.5544	-0.4426	-1.0456	-1.0245	-0.6244	-0.1529	-0.1547	1.5912	-0.1274	-0.8035	-0.8414	0.2716	1.2739	0.9222	0.0524	-1.074	2.2011	0.3717	-0.2978	0.4711	0.973	-1.6505	0.6131	0.8272	-0.0273	1.7179	1.2576	0.2148	0.6001
pos_1945	Aethallymal	Organoheterocyclic compounds	1.6811	0.001747	0.2623	-1.0568	-0.7	-1.2123	-1.863	-0.7581	-0.5715	-1.0423	-1.0768	-0.8508	-0.3036	-0.034	1.0854	-0.1392	-0.7794	-0.7512	-0.3132	1.4622	1.1978	0.6718	-1.3914	2.1809	0.6779	-0.1723	0.9256	1.2971	-0.9994	0.51	0.5934	-0.1827	1.799	1.0984	0.1062	0.3299
pos_2753	1-Aminocyclohexanecarboxylic acid	Organic acids and derivatives	1.6993	1.35E-08	-2.2141	-1.9479	-2.1112	-1.5881	-1.0591	-1.0233	-0.8098	-0.9337	-0.4959	-0.7239	-0.3656	-0.253	-0.5512	0.2724	0.2216	-0.0635	0.3677	-0.1003	0.8823	0.6956	0.6292	0.7775	1.2983	0.6724	0.7724	0.8189	0.7191	0.9355	0.8319	0.8753	0.371	1.2913	0.6529	1.1554
neg_3863	Azelaic Acid	Lipids and lipid-like molecules	1.7119	0.0001057	-0.687	1.335	0.7301	0.2355	0.366	-0.0251	0.2995	0.9184	-0.2765	-0.2647	-0.4292	2.2371	1.8707	2.3525	1.6884	0.0004	-0.3657	0.3108	-1.7518	-0.9409	-0.3147	-1.0968	-0.75	-0.8894	-0.3302	0.8414	-0.5055	-0.5672	-1.1444	-0.8649	-0.3453	-0.0446	-0.4883	-1.1037
pos_2877	Prenol	Organic oxygen compounds	1.7148	0.0008217	0.7273	1.2094	1.1396	0.8572	2.2261	0.6215	1.6176	0.5928	0.2451	0.7205	0.8192	1.1828	-0.7693	-1.1164	-0.0184	-0.1487	1.2999	-2.0659	-1.1852	-0.1547	-0.6053	-1.2481	-1.4572	0.1136	-0.0086	-0.5817	0.1541	-0.6568	-0.0786	-0.003	-1.4707	-1.1854	-0.2418	-0.531
pos_4729	L-Proline	Carboxylic acids and derivatives	1.7221	0.01982	2.1973	-1.7905	0.744	0.1652	-0.6105	-0.0976	1.5323	1.8591	0.1606	1.7367	1.9835	0.5067	-0.3902	0.2389	-0.6128	0.0027	0.347	-1.3219	-0.2224	-1.4138	-1.5762	-0.3351	-0.371	-0.649	-0.5541	-1.0035	-0.98	-0.5708	0.5534	-0.0711	0.5113	-0.201	-0.0683	0.3012
neg_2481	Allocholic acid	Lipids and lipid-like molecules	1.7364	0.04181	0.5536	0.057	-0.2153	-1.0436	2.3776	-0.3978	-0.1646	0.0091	1.6663	2.3253	0.8781	-0.0258	1.6425	-1.3077	-0.7446	0.5959	-0.243	-0.0944	-0.7956	-0.918	1.0338	1.1939	-0.8627	-0.224	-0.6256	-0.7686	-0.693	-1.0797	-0.2698	-1.1789	0.1246	-1.4814	0.5414	0.135
pos_4477	Glutarylcarnitine	Lipids and lipid-like molecules	1.7411	0.008069	-0.8382	0.4409	-0.0878	-0.5915	0.2391	-0.1323	-0.3812	0.7459	0.4603	-0.0424	0.3084	-0.1261	3.3172	0.5497	1.0461	0.7364	0.5976	1.2283	-0.7345	0.2425	0.541	1.1727	-0.9718	-0.0599	-0.4034	-1.2235	-1.9848	-1.0684	-0.5213	-1.7264	0.9802	-0.3619	-0.1166	-1.2344
neg_1953	NeuNGc	Organic oxygen compounds	1.7473	0.03019	-3.2119	-0.7479	-1.3448	0.3655	0.2507	-0.7063	-0.5847	0.1163	-0.3194	-0.6517	0.4423	-0.96	0.2714	-1.6787	0.4878	0.9811	1.2395	-0.1718	0.1187	0.4726	-0.3418	0.5786	0.9733	-0.8269	0.1434	-0.1664	0.2997	0.6288	0.4048	-1.1878	0.4532	1.7367	1.5162	1.4195
pos_1425	2,4-Dihydroxy-2H-1,4-benzoxazin-3(4H)-one	Organoheterocyclic compounds	1.7496	0.0281	1.7211	-1.8056	1.0254	0.6346	0.0637	0.4221	1.2468	1.3496	-0.2105	1.938	1.3473	0.6081	-0.6652	-0.0465	-0.534	-0.3267	0.3444	-0.8146	-0.2591	-0.4158	-1.4336	-0.0738	-0.9807	-1.3681	-0.483	-2.0281	-1.8163	0.1696	0.5993	0.1906	0.8037	0.5236	0.1321	0.1415
neg_5817	P-CHLOROPHENYLALANINE	Phenylpropanoids and polyketides	1.7683	0.002382	0.1589	-0.4383	-1.14	-1.5439	-2.1251	-0.8519	-0.4888	-0.74	-1.1264	-1.1539	-0.2423	-0.3148	1.3876	-0.3302	-0.7847	-0.3115	0.1501	1.4712	0.3501	-0.163	-1.1482	1.8711	1.2959	0.0259	0.1088	0.8658	-0.6821	0.4428	1.0514	-0.188	1.6023	1.6385	0.6722	0.6802
pos_4246	Asparaginyl-Valine	Organic acids and derivatives	1.776	0.02943	0.1947	-1.0065	-0.9586	-1.6339	-2.5365	-0.8447	0.0805	0.0555	-0.379	-0.0923	0.1378	-0.2406	1.2529	-0.2908	-0.716	-0.2626	0.0459	0.9445	0.614	-0.0673	-1.0869	1.8428	0.4735	-0.6864	0.2808	0.4874	-1.4092	1.0421	0.299	-0.1855	2.5562	1.3535	0.2235	0.5119
pos_4014	Vinylacetylene	NA	1.7768	0.0007749	-0.227	-1.4521	0.6803	-1.8726	-1.8801	-1.6034	-0.5262	-0.7945	-0.4814	-0.6499	-0.7989	-0.2834	0.026	0.1591	-0.5969	-0.2933	0.3053	1.1116	0.554	1.1181	-1.1264	1.5362	0.1475	0.7528	1.4579	1.4126	-0.8272	0.7774	-0.146	0.091	2.1842	0.7271	0.401	0.1171
pos_3188	Salbutamol	Benzenoids	1.7854	0.02088	0.2415	0.5387	0.1158	-0.0401	1.6828	0.579	1.3806	1.3611	0.654	2.093	-0.3205	-0.6609	1.4773	-2.1779	0.8309	-0.4779	-0.1224	-0.5557	-1.7417	-0.6186	-0.8209	0.1822	-2.0241	0.2352	-0.9335	-0.4069	-0.1569	0.701	0.0163	-0.033	0.6168	-1.3768	-0.2939	0.0556
neg_3386	LysoPE(22:6(4Z,7Z,10Z,13Z,16Z,19Z)/0:0)	Lipids and lipid-like molecules	1.7941	0.00623	-0.2936	1.3467	0.5799	0.8836	0.7035	1.1618	1.342	1.1888	0.5538	0.8191	-0.0927	0.7387	1.2414	-2.7976	0.1061	-0.2013	-0.094	0.5002	-1.1237	-0.6206	-0.2352	-0.1078	-2.1876	1.6952	-0.8815	-0.8686	-0.0079	-0.8159	-1.16	-0.0091	-0.5497	-0.6431	-0.2689	0.0979
neg_3894	Lamivudine	Nucleosides, nucleotides, and analogues	1.7999	0.0002466	0.1332	-0.554	-0.3613	-1.422	-1.6949	-0.6905	-0.8848	-1.1342	-1.0701	-1.0036	-0.6614	-0.0269	0.6855	-0.3246	-1.1273	-0.9957	-0.3212	1.6037	1.3966	0.7783	-1.5347	1.6187	0.86	0.5986	1.3533	1.5843	-0.5129	0.4407	0.4458	-0.1902	1.3421	1.1291	0.5105	0.0297
pos_2869	LysoPC(O-18:0/0:0)	Lipids and lipid-like molecules	1.8113	0.02476	-0.82	-0.9645	-0.9475	-1.024	-1.0979	-1.0059	-0.831	-0.8246	-0.8559	-0.8688	-0.8124	-0.8555	1.5833	1.8748	1.8337	-0.7658	-0.7782	0.7321	0.269	0.8196	0.2177	1.1272	0.7333	-0.7252	-0.6657	0.5241	-0.7162	0.8604	-0.7859	1.5495	1.412	1.2017	0.5628	0.0439
pos_2989	Morroniside	Organic oxygen compounds	1.8124	5.73E-07	-1.0112	-1.5346	-1.7318	-1.0762	-2.1929	-1.0878	-0.8328	-1.2442	0.2446	-0.5832	0.3287	-0.8982	-0.9312	0.6494	-0.5538	-0.302	-0.5383	0.926	1.2896	0.9921	-0.1617	-0.113	1.0758	1.0668	0.8667	0.5626	0.9696	0.4996	0.1507	0.7742	0.974	1.5154	0.6731	1.2342
neg_3884	2-Propenamide, 3-(3,4-dihydroxyphenyl)-	Phenylpropanoids and polyketides	1.8222	0.002199	0.2293	-0.4496	-1.1926	-1.6189	-2.142	-0.8343	-0.4732	-0.684	-1.0065	-1.2307	-0.3075	-0.28	1.3461	-0.3883	-0.8656	-0.1608	0.0855	1.4921	0.3289	-0.222	-1.1726	1.8827	1.3253	0.0285	0.1347	0.7948	-0.5405	0.4445	1.0535	-0.0721	1.5763	1.6265	0.6517	0.6405
pos_3725	6-Methylnicotinamide	Organoheterocyclic compounds	1.8314	0.0007666	0.1017	-1.0277	-0.4652	-1.1737	-1.841	-0.8505	-0.727	-1.1211	-1.0848	-0.854	-0.3101	-0.0128	0.7936	-0.0933	-0.8374	-0.7639	-0.4255	1.5087	1.3044	0.8379	-1.4645	1.9884	0.5566	-0.078	1.0944	1.5043	-0.8692	0.522	0.5098	-0.131	1.7905	1.0449	0.2083	0.3648
neg_3893	5-Methoxyindole-2-carboxylic acid	Organoheterocyclic compounds	1.8424	0.0002188	0.1238	-0.4976	-0.3831	-1.4558	-1.7834	-0.641	-1.0261	-1.1302	-0.9921	-0.9785	-0.6627	-0.0436	0.6012	-0.2966	-1.1068	-0.9429	-0.3101	1.61	1.3833	0.8221	-1.4718	1.6232	0.7855	0.6057	1.3547	1.5799	-0.5037	0.4364	0.322	-0.1456	1.3556	1.2621	0.4556	0.0506
pos_1337	Prolyl-Asparagine	Organic acids and derivatives	1.8431	0.03055	1.4717	-0.4973	0.4705	0.4337	-1.4911	-0.049	0.6167	0.8346	-0.4164	1.0846	1.1975	0.4935	1.1665	0.5201	-0.6991	0.1949	0.5913	0.2873	0.0869	-1.0755	-3.3408	0.6794	-0.237	-1.1063	-0.2236	-1.0163	-2.191	-0.0905	0.4116	0.1811	0.9342	0.3434	0.2938	0.1405
pos_3724	(+/-)-6-Chlorotryptophan	Organoheterocyclic compounds	1.8664	0.000322	0.1419	-1.0751	-0.5313	-1.207	-1.7115	-0.851	-0.767	-1.1402	-1.1116	-0.8559	-0.4264	-0.021	0.6509	-0.195	-0.8576	-0.8326	-0.4128	1.5027	1.4184	0.9416	-1.3118	1.9129	0.6504	0.0461	1.269	1.5661	-0.7528	0.4931	0.4653	-0.1571	1.8166	0.9225	0.1185	0.3019
pos_1944	Imetit	Organoheterocyclic compounds	1.879	0.0003101	0.0724	-1.0048	-0.4929	-1.1915	-1.7316	-0.8189	-0.7758	-1.167	-1.0461	-0.8895	-0.4093	0.0199	0.5598	-0.1676	-0.8857	-0.8293	-0.468	1.5038	1.3907	0.8891	-1.3584	1.902	0.6299	0.0903	1.2952	1.628	-0.7848	0.488	0.475	-0.1451	1.8155	0.9501	0.1323	0.3243
neg_4064	Suberic Acid	Lipids and lipid-like molecules	1.8974	2.36E-06	0.5195	1.4049	0.3692	0.5443	1.3175	-0.1229	-0.1804	0.9319	0.0206	-0.0902	-0.1029	0.9389	2.0769	1.7314	0.6969	0.2516	1.3167	0.2773	-2.22	-2.0231	-0.4154	-0.2783	0.0293	-0.6914	-0.0977	-0.0153	-0.8708	-0.3399	-1.1342	-1.409	0.2833	-0.6721	-0.4893	-1.5568
neg_1591	DL-m-Tyrosine	NA	1.9153	0.00242	-0.4839	-0.2354	0.3077	-2.3931	-1.8405	-0.9957	-0.9863	-0.7927	-0.3637	-1.3457	-0.7757	-0.7567	1.2546	0.1922	-0.2778	-0.1779	0.5066	0.7516	0.5871	-0.375	-0.9741	0.856	0.7029	1.2275	1.2079	0.6607	-0.4828	0.0397	0.4652	-0.4394	2.5731	0.9835	0.662	0.7181
pos_3726	2-Methyl-5-nitroimidazol-1-ylacetic acid	Organic acids and derivatives	1.9213	0.0002676	0.117	-0.9349	-0.518	-1.148	-1.6784	-0.8603	-0.672	-1.2611	-0.9742	-0.9224	-0.3371	-0.0357	0.5227	-0.2076	-0.8503	-1.0361	-0.5925	1.5843	1.2303	0.9059	-1.2446	1.9074	0.5929	0.0738	1.3165	1.6505	-0.8522	0.4753	0.4531	-0.0533	1.8587	0.9778	0.2622	0.2503
pos_1537	L-Thyronine	Organic acids and derivatives	1.9481	0.0229	-0.0466	0.6786	0.8427	-0.6576	-0.8725	-0.9793	-1.7112	-0.8782	-0.2861	-0.237	1.4844	-1.8305	0.1114	-1.3016	0.0869	-1.2049	-0.6748	0.9692	1.081	2.0359	-1.7116	0.4826	-0.2056	0.2744	0.4799	0.3857	0.6908	0.4094	0.5828	-0.6788	0.5075	-0.7939	1.5695	1.3976
pos_2565	LysoPC(20:5(5Z,8Z,11Z,14Z,17Z)/0:0)	Nucleosides, nucleotides, and analogues	1.9624	0.0003284	0.9418	1.1516	0.6655	0.5351	2.7192	0.3324	1.3625	0.237	-0.3519	-0.1631	0.2705	1.3399	1.4697	-0.9969	-0.3537	-0.2234	1.6985	-0.9452	0.2682	-2.0927	-0.1441	-0.2236	-1.0148	0.1102	-0.9477	-1.0928	-0.6596	-0.9552	-0.4877	-0.8941	-0.5491	-0.6072	0.4019	-0.8011
pos_1647	Abrine	NA	1.9688	0.002331	-0.364	-0.8753	0.2039	-2.2827	-2.2642	-1.7668	-0.3604	-0.5292	0.1034	-1.0046	-0.8352	-1.0577	0.8287	0.2369	0.0478	-0.066	0.4211	1.1251	0.7432	0.8466	-0.8931	1.879	0.1106	0.5876	0.5725	0.4491	-0.6109	0.4066	0.628	0.0854	2.2101	0.7752	0.1822	0.4675
neg_4102	Geranate	Lipids and lipid-like molecules	1.9839	0.01301	0.2266	-1.8052	-0.6422	-2.4569	-2.3051	-1.6716	-0.378	0.0131	-0.8581	-0.3683	0.9642	0.1053	0.9122	0.2658	-0.2917	-0.0068	0.3685	0.8789	0.3918	-0.466	-0.7678	1.3999	0.8147	-0.174	0.6433	0.4673	-0.9056	0.5214	0.8791	0.0214	1.6707	1.0177	1.054	0.4809
neg_3877	5'-Deoxy-5-fluorouridine	Nucleosides, nucleotides, and analogues	1.9978	0.005916	0.0623	-0.4209	-0.88	-1.8021	-2.4065	-0.9228	-0.6233	-0.7903	-0.6619	-1.1607	-0.6439	-0.1057	2.0752	-0.2893	-0.5832	-0.1635	0.2691	1.3189	0.6625	0.0117	-1.1167	1.7	1.1321	0.3838	0.3542	1.0174	-0.5005	0.1495	0.6458	-0.2303	1.6961	1.1169	0.5522	0.1539
neg_3640	(-)-Pinocarvone	Lipids and lipid-like molecules	2.0016	0.004945	0.3445	-1.089	0.0344	-1.0504	-1.4139	0.3265	-0.8301	-1.9056	0.8409	0.1787	-1.8427	-0.6002	-1.3004	0.8733	1.0954	-0.1976	-0.5298	-0.8063	1.7832	1.8273	-0.414	0.1318	0.99	0.9793	0.5876	1.6569	-0.2254	0.5177	0.3366	0.589	-1.4948	0.4384	-0.1262	0.295
neg_3414	P-Hydroxyfelbamate	Benzenoids	2.0466	0.04036	-0.4405	1.454	-0.3377	-1.678	-0.5928	0.9572	-0.6246	-0.6051	-0.6157	-0.3447	-0.386	-0.9184	0.5492	-0.4786	0.2935	-0.4022	-1.1472	-0.5905	-0.9248	1.1095	0.8356	0.2357	0.0484	-1.8228	2.2846	-0.3861	1.0954	1.6909	-0.8372	-0.7531	0.1101	0.2745	1.9802	0.9673
pos_4071	(-)-2-Difluoromethylornithine	Organic acids and derivatives	2.0859	0.008414	0.0464	-0.185	-1.1932	-1.5231	-2.9663	-0.6321	-0.5153	-1.063	0.4491	-1.2046	-0.4028	-0.2261	1.4681	-0.0357	-0.6491	-0.1462	0.0119	1.3323	0.5708	0.2064	-1.1457	1.8969	0.63	-0.0962	0.3941	0.8258	-0.7578	0.4812	0.6646	-0.0313	1.7505	1.003	0.5086	0.5335
pos_1847	N-Caffeoyltryptophan	Organic acids and derivatives	2.0872	0.04088	0.3938	0.6899	-0.5595	-2.008	-2.2478	0.4348	-0.9827	-0.4859	-0.245	-2.0986	0.2277	0.5883	-1.9645	0.9509	0.3113	0.5095	0.9447	-0.3529	0.7255	0.5435	-0.2408	0.4917	1.189	0.7141	0.1049	0.9951	-1.1648	-0.903	1.1297	-0.6479	0.2613	1.227	0.6485	0.82
neg_4115	Phenylalanyl-Glycine	Organic acids and derivatives	2.102	0.001102	-1.0658	-0.2587	0.3072	-1.871	-2.221	-1.2791	-0.7466	-0.8123	-0.0557	-1.3962	-0.7921	-1.05	1.1075	-0.0277	-0.1293	-0.1444	0.4679	1.0152	0.6804	0.9826	-0.8961	1.1716	0.267	0.7624	0.7451	0.8431	-0.6214	0.3931	0.2096	0.096	2.6854	0.5495	0.5737	0.5103
neg_3898	6-Thioguanosine	Nucleosides, nucleotides, and analogues	2.1228	0.0005859	0.3891	-0.7832	-1.0772	-1.7163	-2.339	-0.8744	-0.5353	-0.6041	-0.9168	-1.3258	-0.4752	-0.256	1.1837	-0.5508	-0.8942	-0.2721	0.2325	1.4656	0.2365	-0.0027	-0.938	1.7817	1.3542	0.4098	0.2009	1.0726	-0.5133	0.7079	0.9619	0.1755	1.3654	1.4267	0.4272	0.6832
pos_1978	Traumatic acid	Lipids and lipid-like molecules	2.1326	0.04223	-0.6177	-0.4881	-1.2651	-2.1044	0.2948	-0.9507	-0.057	0.1621	0.676	-0.6278	-1.9747	-1.4823	1.1006	-1.7466	1.6316	0.7279	0.2171	0.6468	-0.1179	2.1527	-0.1335	0.761	-0.1064	0.1742	0.5541	0.7281	0.4051	1.3554	-0.8897	0.4433	0.858	0.1164	0.2795	-0.7231
pos_33	Glycocholic Acid	Lipids and lipid-like molecules	2.1625	0.02236	-0.533	-0.5348	0.8037	1.4926	0.6801	-0.8999	0.1723	0.2724	0.3743	2.42	0.6608	-0.4216	1.0984	0.3323	-0.8282	0.4261	1.5035	-0.488	-2.171	-1.0409	0.9107	1.2012	-2.0101	0.9017	0.2248	-0.3891	-0.5383	-0.9153	0.2247	-0.7973	0.098	-1.1266	-0.3796	-0.7244
neg_3366	(12Z,15Z)-10-Hydroxyoctadeca-12,15-dienoylcarnitine	Lipids and lipid-like molecules	2.1757	0.008268	0.4158	1.206	1.6028	0.7977	1.1898	0.6516	0.364	0.4051	0.0366	1.1962	0.6075	1.1467	1.2896	-2.174	-0.9413	-0.6304	0.8385	-0.5523	-0.261	-2.3179	0.4506	-0.118	-1.9656	0.992	-1.3082	-0.3733	-0.7335	-0.6985	-0.5994	0.2296	-0.3338	-0.5023	0.2341	-0.1445
pos_3899	Amidinophenylpyruvic acid	Benzenoids	2.1886	0.000818	-0.6221	-0.4231	0.266	-2.6711	-1.7393	-1.1296	-0.5228	-0.9878	-0.2076	-1.4038	-1.0004	-0.7606	0.6498	0.1343	-0.104	-0.188	0.6695	0.8974	0.6462	0.9454	-1.239	1.2805	0.4371	0.6475	0.883	0.7862	-0.5236	0.5396	0.3199	0.045	2.4266	0.6729	0.5246	0.7512
pos_1557	Glycyl-D-proline	Organic acids and derivatives	2.1966	0.03574	-0.5842	-0.7528	-0.7419	-0.7911	-0.8386	-0.7795	-0.6671	-0.663	-0.6831	-0.6913	0.1578	-0.6828	1.7573	-0.4996	-0.6828	-0.6252	-0.0809	1.8072	0.2764	-0.6027	-0.8428	2.2973	0.092	-0.742	0.0441	0.8382	-0.7396	1.3475	0.1896	-0.2016	2.7153	1.3792	0.4493	-0.4584
neg_2649	2-((3-Aminopyridin-2-yl)methylene)hydrazinecarbothioamide	Organoheterocyclic compounds	2.2127	0.04714	0.9085	-1.5762	-0.0602	-2.0708	-2.6562	-0.9411	-0.0561	-0.2048	-1.7494	-0.2898	0.4959	0.7811	-0.0395	0.6943	0.0246	-0.0366	0.6278	0.4161	0.5399	-0.1152	-1.2034	1.1747	0.8805	0.3767	0.2298	0.6979	-1.87	0.3336	0.7371	0.3719	1.0359	1.2562	0.6566	0.6301
neg_4382	Trigonelline	Alkaloids and derivatives	2.2268	0.04227	0.7096	-1.4557	-1.6952	-1.6446	-1.7638	-0.6361	-0.7468	0.1545	-0.4686	0.6081	0.0663	0.4351	0.7332	-0.9014	-0.6766	0.5924	0.1068	0.7264	0.0602	-0.8415	-1.5377	1.4938	0.7847	-0.935	1.6188	-0.1317	-0.4493	-0.2687	1.0207	0.846	1.9042	0.3971	0.6517	1.2429
pos_4170	Nitrotryptophan	Organic acids and derivatives	2.317	0.008642	-0.1615	-1.6241	-0.4978	-1.5772	-2.0021	-1.8608	-0.3425	-0.7607	1.4281	-0.6077	-1.1348	-0.0109	1.0907	0.077	-0.1848	-0.0618	-0.2917	1.1109	0.8978	0.7133	-1.5035	1.4798	0.731	-0.191	0.5668	1.2613	-0.9777	0.7334	0.5348	0.5065	1.4112	0.8664	-0.0155	0.3972
pos_4317	Coformycin	Organic oxygen compounds	2.3176	0.02943	1.2983	-1.4638	1.2885	0.3084	0.1316	-0.0398	1.2872	1.6067	-0.0003	1.3851	1.5809	-0.276	-1.2782	0.5977	-1.1064	0.8876	1.334	-1.2922	-1.3816	-0.5506	-0.6695	-1.1097	0.1103	-0.2042	-0.1033	-0.0073	-1.4511	0.5815	0.4046	0.7023	-1.2179	-0.6326	-1.3632	0.6431
pos_3781	1-Acetylproline	Organic acids and derivatives	2.3225	4.42E-05	-0.4042	-0.1105	-0.941	-1.5084	-1.6915	-0.8241	-0.7737	-1.325	-0.8682	-1.4451	-0.865	-0.6575	0.9982	-0.1363	-0.7282	-0.5667	-0.1211	1.2509	0.7087	0.3306	-0.8934	1.7746	0.9597	0.2544	0.7604	1.3443	-0.3428	0.5322	0.7189	-0.1209	2.2691	1.2779	0.5331	0.6103
neg_3897	N-[4-[(6-Methoxypyrimidin-4-yl)sulfamoyl]phenyl]acetamide	Benzenoids	2.3286	0.0002086	0.1378	-0.6934	-1.0985	-1.7914	-1.9949	-0.8195	-0.1732	-0.5319	-0.9197	-1.5952	-0.848	-0.6564	1.3286	-0.9122	-0.7355	-0.3464	0.1881	1.5206	0.2007	0.0616	-0.9371	1.61	1.5757	0.5413	0.1638	1.3306	0.1563	0.8315	0.8199	0.2686	1.0618	1.2996	0.2028	0.7542
pos_3796	(2S)-4-(2-Aminophenyl)-2-formamido-4-oxobutanoic acid	Organic oxygen compounds	2.3352	0.009101	-0.1414	-0.4706	-2.0209	-0.2219	-2.0712	-1.8167	0.0268	-0.0244	-0.4851	-0.5352	0.1561	-0.7829	1.0783	-0.4037	-0.8762	-0.009	0.1696	1.0614	0.4851	0.5588	-2.0494	1.7271	0.7353	-0.6455	-0.2097	0.1642	-0.3275	0.6795	1.1635	0.7671	1.6721	0.7791	0.6105	1.257
pos_1725	Raluridine	Nucleosides, nucleotides, and analogues	2.3438	0.004891	0.0889	-0.8976	-1.4903	-0.8689	-1.9745	-0.5969	-0.0337	-0.343	-1.0525	-0.4458	-0.1223	-0.4978	1.1598	-0.4973	-0.8659	-0.3907	-0.3236	1.2708	0.813	0.1682	-1.0861	2.0199	0.7859	-0.4497	0.042	0.4529	-1.2286	0.8995	0.6803	-0.363	2.3436	1.7683	0.4481	0.5868
pos_772	Glycerophosphocholine	Lipids and lipid-like molecules	2.3442	0.0002807	0.5062	0.2411	1.1914	0.4365	1.2481	-0.764	0.376	1.2339	0.9011	1.9291	1.5288	0.2441	0.8213	-1.3894	0.5881	0.3389	0.9399	-0.593	-1.1239	-0.8621	-0.7557	-0.1226	-1.7473	-0.2464	-1.5127	-1.7048	-0.6171	-0.3462	-0.6199	-0.0523	1.0571	-0.3865	0.7957	-1.5332
neg_4201	L-Phenylalanine	Organic acids and derivatives	2.3529	0.0009532	-0.2586	-0.2372	0.2372	-2.2851	-1.512	-1.1312	-1.3224	-1.3599	-0.3524	-1.5578	-0.696	-0.5771	0.7562	0.3258	-0.0389	-0.244	0.3298	0.8779	0.2825	0.4487	-1.0658	1.386	0.393	0.8958	0.9768	1.2525	-0.5638	0.6635	0.2011	-0.3549	2.2986	1.4074	0.6377	0.1868
pos_2408	DG(15:0/16:1(9Z)/0:0)	Lipids and lipid-like molecules	2.3532	0.04631	0.5396	0.581	0.7786	-0.5974	0.3167	0.9828	-0.3375	-0.1908	1.2715	0.876	0.5003	0.2943	0.5941	-1.637	-0.5807	1.566	0.5104	0.2846	-1.8742	-0.3892	1.5937	-0.3759	-1.849	-1.9343	0.3741	-0.4805	0.3311	0.388	0.5676	-1.5845	0.925	-1.844	0.1719	0.2277
pos_703	1-Heneicosanoyl-glycero-3-phosphoserine	Lipids and lipid-like molecules	2.3814	0.00082	0.8678	1.2948	0.7988	0.4266	2.5946	0.4786	1.818	0.5086	0.2218	0.0198	0.2693	0.9456	0.2604	-0.7687	-0.5339	0.1926	1.2024	-1.4555	-0.0353	-0.6594	-1.5052	-0.529	-0.8014	0.2974	-0.178	-1.4451	-0.3091	-1.665	0.7497	-0.0848	-0.7986	-1.7117	0.3664	-0.8327
neg_4259	Piperidine-1-carboxamide	Organoheterocyclic compounds	2.3837	0.0002869	-0.1048	-0.6405	0.2361	-2.412	-1.9181	-1.7318	-0.8364	-0.7814	-0.0721	-1.4056	-0.6259	-0.7902	0.6417	0.0968	-0.0325	-0.2974	0.2942	0.614	0.7439	0.5895	-0.7039	1.4263	0.8534	0.7457	1.2624	1.3201	-0.6352	0.4844	0.0714	-0.0842	2.3259	0.5125	0.4856	0.3679
pos_1577	4-Amino-1-[(2S,4S)-2-(hydroxymethyl)-1,3-oxathiolan-4-yl]pyrimidin-2-one	Organoheterocyclic compounds	2.4097	0.02278	0.6713	-1.9748	-0.9643	-0.6148	-2.0547	-0.4912	-0.2741	-0.5476	-1.1848	-1.5483	-0.0051	-0.1162	1.4055	-0.0165	-0.3641	0.1161	0.206	1.245	0.7553	0.5812	-1.481	1.4217	0.8279	-0.2521	0.3945	0.8597	-1.9625	0.5182	0.7747	0.5819	1.0313	0.9823	0.6235	0.8561
pos_4052	Nicotinamide ribotide	Nucleosides, nucleotides, and analogues	2.4148	0.04011	-1.1756	0.6614	-1.2383	-1.2759	-1.3123	-0.913	-0.3374	-1.072	0.443	-1.1996	-1.1719	-1.1931	2.1357	-0.5917	0.0627	-0.1134	0.1498	2.2264	0.4224	0.0946	-0.1717	2.0736	0.0101	0.0907	0.2802	0.318	0.2312	0.1188	-0.5666	0.0667	2.0932	0.3885	0.4801	-0.0149
pos_3991	6-Epi-7-isocucurbic acid glucoside	Lipids and lipid-like molecules	2.4442	0.0204	0.7597	-1.1312	1.1558	0.5034	-0.5275	-0.2247	1.1509	1.6021	0.0103	1.4703	1.1021	0.3086	-0.8644	0.6661	0.2573	0.8954	1.2853	-1.7972	-1.9757	-0.0405	-0.9356	-1.2128	-0.2187	-0.5933	0.0836	-0.789	-2.4178	0.3043	0.5182	0.6395	0.2875	-0.4914	-0.4718	0.6913
pos_3992	4-(pyrazine-2-carbonyl)-1,3-dihydroquinoxalin-2-one	NA	2.4626	0.0001511	-0.048	-0.4559	-0.2707	-1.4401	-1.5364	-0.818	-1.026	-1.5695	-0.5758	-1.6834	-0.9378	-0.6241	0.7599	0.0567	-0.4849	-0.5798	-0.1514	1.2725	1.1803	0.8184	-1.2874	2.0233	0.8419	0.2752	0.9489	1.4199	-0.6071	0.4684	0.7204	-0.1441	1.5805	1.2085	0.1815	0.4841
pos_484	Etodolac acyl glucuronide	Organic oxygen compounds	2.473	0.03088	0.4517	0.6926	1.0929	-2.2334	0.5823	-0.5446	0.3903	0.3996	1.234	0.7959	0.245	0.0336	0.6779	0.3851	0.6521	0.5472	1.0776	-0.281	-1.5237	0.0889	0.7446	-2.0663	-0.3434	-1.3014	0.0327	-0.9701	0.8427	-2.1018	-0.236	1.2093	1.2864	-0.2844	-1.4458	-0.1304
neg_1958	Rhoifolin	Phenylpropanoids and polyketides	2.6579	0.01281	-0.4298	1.4705	0.283	-0.1173	0.6353	-0.2406	0.8253	0.8762	1.31	0.5136	-0.527	1.3402	1.764	0.2806	-0.725	0.1202	-0.4386	0.1228	-0.6142	0.8929	-0.6305	-1.0704	-0.5749	-1.3489	0.4722	-3.2382	0.4139	0.04	-1.5899	-0.0372	1.3018	-0.6572	0.0736	-0.4964
pos_3450	Ansamitocin P-3	Phenylpropanoids and polyketides	2.6941	0.008527	-1.0553	1.2783	1.2892	1.2346	1.4335	1.1776	0.6462	1.0342	-0.8836	-0.0338	0.7313	-0.3516	-0.9538	-0.1751	1.3723	1.1946	0.4532	-0.9685	-1.0623	0.9937	1.707	-0.97	-1.0308	0.5045	-0.3649	-1.0392	0.5168	-1.0162	-1.0333	-1.0794	-0.8906	-1.0246	-0.6031	-1.0308
pos_1958	(2R,3R)-pinobanksin	Phenylpropanoids and polyketides	2.7072	1.74E-05	0.6959	0.872	0.2301	0.9995	1.0458	1.2505	1.3766	0.9939	0.5722	0.2341	0.3859	1.2437	1.6912	1.9698	-0.611	-0.7852	-1.4926	0.4577	-0.8727	-0.4929	-1.2521	0.7951	-0.5025	-1.5584	-0.7247	-0.4699	-1.6532	-0.7398	-0.6393	-0.8583	0.0351	-0.325	-0.9721	-0.8996
pos_4500	Neosaxitoxin	Phenylpropanoids and polyketides	3.6528	9.95E-06	-0.7549	0.9384	-0.8797	-2.4025	-2.0563	-1.2029	-1.05	-2.1247	-0.4372	-1.3545	-0.3193	-0.084	-0.1724	-0.5166	-0.0408	0.0112	0.1643	0.9229	0.0619	0.5318	-0.0063	0.9577	0.7312	0.8799	0.983	0.7382	0.3588	0.6858	0.549	0.3764	1.5126	1.0818	1.0957	0.8214
pos_1674	Cetraxate	Phenylpropanoids and polyketides	4.2271	1.50E-06	-0.4763	0.6434	-0.6374	-1.5705	-1.6204	-1.5583	-0.8296	-1.4359	-1.4192	-1.4657	0.6153	-1.3169	0.0362	-1.3623	-0.6982	-0.4729	0.7527	0.758	-0.1153	0.914	0.0579	1.0132	0.9115	0.8739	1.1863	0.5332	0.3585	0.8825	0.5705	0.6078	1.5883	0.7733	0.9643	0.9383
pos_91	N-Acetyl-a-neuraminic acid	Organooxygen compounds	3.6319	1.37E-06	0.1402	1.2742	1.0595	0.1553	1.3966	0.8107	1.0031	1.2277	0.0694	0.4025	0.4928	1.4426	0.5776	1.8084	0.4368	0.5614	0.3915	-1.1625	-1.2275	-0.0148	0.503	-2.1185	-1.3675	0.2223	0.1882	-0.546	-1.138	-1.7028	-0.6289	-0.4616	-0.9099	-0.785	-0.9315	-1.1694
neg_5159	N-Acetylneuraminic acid	Organooxygen compounds	3.6497	5.28E-05	-0.1825	0.9781	1.1189	0.1187	1.6388	0.7028	0.7348	1.2102	-0.3045	0.6474	0.5277	1.6044	0.2551	1.6609	0.4903	0.4618	0.625	-1.6537	-1.7137	0.1568	0.2718	-1.3046	-0.6504	0.3836	0.2446	-0.6676	-1.8569	-1.7298	-0.1735	-0.605	-1.5586	-0.4256	-0.384	-0.6214
pos_1800	Carvedilol	Organoheterocyclic compounds	2.5168	0.003814	1.3488	0.7004	0.4255	0.6491	0.447	0.6689	0.7228	0.7004	0.6575	0.7506	0.8798	0.6967	1.0823	0.549	-0.6476	-1.2772	-0.7034	0.4242	-0.1685	-2.3044	-1.673	1.3205	-0.5385	-1.1929	-2.3265	-0.5759	-1.7736	-0.6512	0.5709	0.0574	0.7409	0.4323	0.0217	-0.0138
pos_1507	Neopterin	Organoheterocyclic compounds	2.5432	0.01273	0.5242	-1.5093	-0.7315	-1.5484	-1.5969	-1.5365	-0.5211	-1.4175	-0.4105	-1.4464	-0.22	0.2599	0.8182	0.1766	0.1829	0.128	0.6606	1.1183	-0.0472	0.0727	-1.6012	1.8225	0.9065	0.4942	0.436	0.4934	-1.4957	0.7606	0.8376	0.4832	1.5101	1.1366	0.637	0.6228
pos_4111	5,6-Dihydroxyindole-2-carboxylic acid	Organoheterocyclic compounds	2.5766	0.009743	1.0388	-1.202	0.6598	1.1546	-0.0822	0.2096	1.4776	1.4979	-1.3801	1.7209	1.2963	0.3939	1.0141	0.2169	-0.7966	-0.0066	-0.1016	0.1967	-1.2818	-1.4102	-1.5507	0.3408	-0.4734	-1.443	-1.3337	-1.3384	-0.0619	0.3392	0.5671	0.497	1.0442	-1.3229	-0.2607	0.3806
neg_2029	Dehydroxyzyleuton	Organoheterocyclic compounds	2.7511	0.000121	-0.1347	0.1418	-0.741	-1.7852	-1.6923	-0.8003	-1.0607	-1.4914	-0.6956	-1.7996	-0.7399	-0.6257	1.1115	0.0514	-0.5178	-0.3647	-0.1913	1.1078	0.7241	0.2654	-0.8611	1.6936	1.0515	0.3354	0.7722	1.2588	-0.4366	0.4327	0.7782	-0.051	2.0247	1.2415	0.6976	0.3006
pos_3679	Aflatoxin B1 diol	Organoheterocyclic compounds	2.806	0.003432	0.5499	-0.1597	-0.7196	-2.4375	-2.4889	-1.184	-0.0471	-0.4094	-0.4346	-2.3295	-0.2124	-0.2357	0.4476	0.1578	-0.1779	0.2118	0.5603	0.754	0.4686	-0.0989	-1.3795	0.9047	1.0856	0.2436	0.6939	1.121	-0.4913	0.658	0.8774	0.0799	1.1758	1.2393	0.7294	0.8474
pos_4156	8-Methoxykynurenate	Organoheterocyclic compounds	2.8596	0.006944	0.102	-0.6677	-0.5861	-1.6959	-1.7395	-1.6852	-1.0231	-1.2288	-0.19	-1.3582	0.1791	-1.3913	1.3584	0.182	-0.4031	0.2856	0.8559	1.409	0.0597	0.4411	-1.5812	1.6188	0.5162	0.1151	0.4287	0.7997	-0.405	0.7013	0.6655	0.1489	1.5118	1.1918	0.6375	0.747
neg_3827	Abametapir	Organoheterocyclic compounds	2.9113	0.001752	0.4406	-2.3027	-0.1494	-1.2224	-2.3129	-0.9723	0.1766	0.0096	-0.5109	-0.1544	0.5363	0.2893	-2.0908	-0.0961	-0.4833	0.5937	0.9846	-1.3757	0.0434	0.3484	-0.1731	0.6235	1.2198	2.1125	0.137	-0.0973	-0.3676	0.5854	0.8199	1.4641	-0.0447	0.6059	0.5031	0.86
neg_2030	Cis,trans-5'-Hydroxythalidomide	Organoheterocyclic compounds	3.4356	8.91E-05	0.0004	0.2929	-0.8192	-2.4741	-2.4031	-0.365	-1.2012	-1.3935	-0.6834	-1.2929	-0.647	-0.7547	1.0512	0.029	-0.3906	-0.0829	-0.1704	0.923	0.83	0.438	-0.5141	1.4322	0.9248	0.3749	0.7239	1.0986	-0.2641	0.449	0.7186	0.1351	1.6233	1.1659	0.7916	0.4539
neg_4614	Trimethylpyrazine	Organoheterocyclic compounds	4.3705	6.91E-05	-0.1306	-0.2259	-1.2008	-2.2	-2.9106	-0.103	-0.5421	-1.2736	-0.7222	-2.311	-0.5918	0.1568	-0.4657	0.298	0.335	0.536	0.5932	0.2524	0.7129	0.5373	-0.2586	0.6907	1.0708	0.6033	0.4941	0.8963	0.0426	0.7512	0.9535	0.4168	0.6903	1.1554	0.8304	0.9192
pos_3898	6-Hydroxypseudooxynicotine	Organic oxygen compounds	2.4793	0.002648	-0.5075	-1.9678	-0.2193	-1.9497	-2.4445	-2.0187	-0.4696	-0.383	-0.0705	-0.8332	-0.453	-0.3474	0.9079	0.6644	0.0977	0.1309	0.4807	1.0354	0.2457	1.0279	-0.7709	1.0435	0.149	1.1405	0.4933	0.8739	-0.5245	0.5674	0.2747	0.4279	2.0905	0.2954	0.6212	0.3916
pos_3535	8-Hydroxy-4(6)-lactarene-5,14-diol	Organic oxygen compounds	2.5013	0.009036	0.7894	-1.2297	-1.2178	-1.2716	-1.3235	-0.6582	-1.1359	-0.7231	-1.1534	0.5998	-0.1475	-0.9093	-0.4942	-0.6386	0.3305	0.9103	0.245	0.6546	-0.7182	0.9184	-1.3282	1.0387	0.1732	0.287	0.6193	0.2504	-1.2152	1.4415	0.0367	0.7817	2.8553	1.2587	0.4171	0.5569
pos_4293	Sambunigrin	Organic oxygen compounds	2.7994	0.002354	-2.1	-0.8129	-0.3291	-0.5988	-0.8908	-0.6471	-0.3079	0.0413	0.4745	-0.5003	-0.2721	-2.1258	-1.5442	-1.9513	0.8201	1.4823	1.306	-0.4761	-0.0528	0.779	0.0616	0.8388	0.9366	0.1163	0.0884	0.4983	0.4722	1.0226	-0.0219	-0.938	0.8787	1.3379	1.2267	1.1879
pos_340	Dexpanthenol	Organic oxygen compounds	2.9075	0.01774	-1.0079	0.8287	-1.8703	0.8344	2.2361	0.2806	-0.3315	0.7254	-0.0045	0.6146	0.581	-0.555	0.8948	1.6615	-0.0124	0.6215	0.5028	0.7582	-0.3504	-0.2638	0.7782	0.7848	-1.8641	-1.9357	-1.1716	0.1922	-0.9936	0.1177	-0.4943	-0.0116	-1.77	0.4272	0.5922	-0.7951
pos_1370	Lotaustralin	Organic oxygen compounds	3.641	1.05E-05	-0.2584	0.9469	0.5488	-0.4981	0.7767	0.5615	0.0788	0.8189	0.8642	0.5988	0.5231	0.4287	2.3652	0.7453	0.5635	0.7524	0.6943	0.8275	-0.3105	0.4341	0.4636	0.7524	-1.0121	-0.6251	-0.4507	-0.7203	-1.4754	-2.4265	-1.4002	-1.9526	0.1538	-0.711	-0.5591	-1.4988
pos_41	Muramic acid	Organic oxygen compounds	3.8785	9.97E-07	0.4205	1.3586	1.36	0.0158	1.2941	1.0327	0.5793	0.9897	0.4175	0.7246	0.6289	1.0428	1.1269	1.2252	0.3726	0.3501	0.3131	-1.0595	-0.1205	0.2263	0.6337	-1.6282	-0.8006	0.3383	-0.7019	-0.723	-1.0569	-2.5872	-0.6778	-1.1572	-1.2594	-0.7311	-1.2198	-0.7276
pos_4930	TROMETHAMINE	Organic nitrogen compounds	3.3951	0.003931	-0.2389	-0.7818	-0.7738	2.7018	-0.5308	-0.8015	-0.7185	-0.7155	-0.7303	-0.7364	-0.7097	-0.7301	-0.6387	0.1134	-0.7301	-0.6876	-0.6934	-0.6495	-0.2873	1.976	-0.1401	-0.6506	0.3692	1.0172	0.13	0.8126	2.0078	1.1801	-0.6971	1.0234	-0.5922	1.8323	-0.7043	0.7747
pos_4375	L-Histidinol	Organic nitrogen compounds	3.8313	0.0002457	-1.4176	0.9082	-1.6586	-1.7007	-1.7414	-1.6908	-0.6567	-0.5357	0.1643	-1.6153	0.3496	-0.5706	0.6405	-0.5431	-1.608	0.2068	0.6612	0.956	0.3758	0.2913	0.2413	1.2475	0.8527	0.4241	-0.6802	0.6217	0.3674	0.6741	0.9452	0.0197	1.3349	1.0276	1.0141	1.0945
pos_1862	N-Ribosylhistidine	Organic acids and derivatives	2.7223	0.004504	0.0333	-0.2188	-0.8518	-2.146	-2.1986	-2.1331	-0.7057	-0.4967	-0.4305	-2.0355	0.021	-0.2856	0.9464	0.0756	0.0896	0.5792	0.7746	1.0365	-0.1833	0.0107	-0.8935	1.1266	0.8139	0.4061	0.1957	0.5069	0.0922	0.7084	0.6472	-0.0936	1.7656	1.2945	0.8373	0.7111
pos_4426	1,10-Bis(carboxymethylthio)decane	Organic acids and derivatives	2.7325	0.0007026	1.0961	-0.6644	1.0429	-0.7175	-0.3336	0.8909	0.7585	1.3145	-0.3634	0.7178	1.3572	1.3971	0.549	1.5582	-0.0383	0.4229	0.8771	-0.6269	-0.5425	-0.2014	-0.1865	-0.1507	0.1395	-0.0148	-0.4533	-0.1277	-3.2187	-1.8615	0.1103	-1.4365	-0.1715	-0.4507	-1.0574	0.3851
pos_4105	Fasoracetam	Organic acids and derivatives	2.7573	0.0001625	-0.1143	-1.0002	-1.6798	0.4174	0.3699	0.074	-1.5486	-1.4935	-0.4702	-0.3079	-0.301	-1.0574	0.5603	-0.9783	-0.9102	-0.3967	-0.4526	-0.7856	-1.096	-0.8664	-0.7638	1.6649	0.1644	-0.4626	0.3562	1.1033	1.1063	1.0881	1.0468	1.3272	1.6635	1.2534	1.1379	1.3511
pos_4034	S-Lactoylglutathione	Organic acids and derivatives	2.8807	2.36E-05	0.2203	1.8524	0.7572	-0.1093	1.0842	1.3528	0.409	0.6559	-0.1731	-0.0711	0.3917	0.9892	1.6777	1.1972	0.0711	0.4436	0.4793	-0.2297	0.0774	0.1708	0.506	-0.6748	-0.1488	0.2225	-0.887	-0.3994	-1.3895	-3.1071	-0.4408	-1.8628	-0.9118	-0.6365	-0.8856	-0.6311
pos_4056	Alpha-AMINO-3-HYDROXY-5-METHYL-4-ISOXAZOLEPROPIONIC ACID	Organic acids and derivatives	3.0017	0.002701	-0.0908	-0.3917	-1.2097	-1.8629	-1.91	-1.8513	-0.8415	-0.2672	-0.3747	-1.7639	0.2809	-1.113	1.1866	-0.6793	0.1567	0.5217	0.8452	1.0323	0.004	-0.5933	-0.5686	1.3142	1.0956	0.1172	0.5925	0.6427	-0.3552	0.6088	0.7653	-0.0272	1.7512	1.1061	1.0226	0.8568
pos_100	Fructosyl valine	Organic acids and derivatives	3.3529	6.91E-07	-0.1656	1.0498	0.7464	-0.0364	1.2364	0.9706	0.1696	1.0779	0.5005	0.4466	0.7378	0.5346	1.7041	1.0498	0.5216	0.8044	0.909	0.0538	0.0529	0.4537	0.7752	-0.1241	-0.9123	-0.4799	-0.5818	-0.6193	-1.3837	-2.8404	-1.3432	-1.63	-1.1531	-0.6859	-0.7293	-1.1095
pos_311	Kifunensine	Organic acids and derivatives	3.8465	1.77E-07	-0.643	0.9127	-0.6867	-1.7785	-2.7621	-0.9711	-0.9735	-1.2177	-0.5953	-1.0156	0.218	-0.1414	-1.3835	-1.0146	-0.4409	-0.2723	-0.1207	0.1666	-0.0364	0.8086	0.3338	0.4632	0.8606	1.0409	0.8951	0.7242	0.4446	0.6705	0.7901	0.593	1.1648	1.3802	1.4462	1.1406
neg_3866	Gemcitabine	Nucleosides, nucleotides, and analogues	2.5743	0.001642	-0.1958	0.3302	-1.1996	-1.8033	-2.8025	-1.1894	-0.5816	-0.8003	-0.9757	-1.3607	-0.1653	-0.3047	1.1732	-0.4063	-0.2129	0.1536	0.4473	1.2088	0.2585	-0.3638	-0.7353	1.4386	1.1783	0.1583	0.3113	0.5848	-0.1129	0.5843	0.8639	-0.1902	1.5402	1.3932	1.0117	0.7641
pos_1590	2',3'-Dideoxy-3'-fluorouridine	Nucleosides, nucleotides, and analogues	2.6235	0.004154	0.0223	-2.4945	-0.5134	-1.5112	-2.6377	-0.7567	-0.365	-0.0815	-0.9144	-0.3526	0.1566	-0.2614	0.9721	-0.1343	-0.4995	-0.1732	0.4014	1.1339	0.328	0.4486	-0.8952	1.5674	0.5217	0.0067	0.3267	0.6	-0.6541	0.9009	0.4306	0.0807	2.2135	1.3677	0.2927	0.4729
pos_804	5'-N-Ethylcarboxamidoadenosine	Nucleosides, nucleotides, and analogues	3.1411	2.49E-05	0.3011	1.2341	0.6886	-0.0505	0.666	1.3566	0.326	0.6846	0.3668	0.2734	0.9046	0.8133	1.537	0.4572	0.2813	0.8332	0.8414	-0.5393	0.3631	0.0254	0.6258	-0.4005	-0.2721	-0.0734	-1.5173	-0.7718	-1.1343	-1.7403	-0.0683	-2.9059	-2.2555	-0.2967	-0.6397	0.086
pos_4142	5'-Deoxy-5-fluorocytidine	Nucleosides, nucleotides, and analogues	3.1942	0.002003	0.3832	-0.333	-1.5714	-1.6174	-1.6618	-1.6065	-1.5013	-1.4792	-0.7433	-1.524	-0.036	-0.3194	1.031	0.2794	-0.0913	0.2188	0.6761	1.3489	-0.1015	0.7552	-0.8654	1.6667	0.6102	0.2735	0.5293	1.0166	-0.7287	0.6552	0.7106	0.2278	1.486	0.9245	0.7637	0.6233
pos_4809	1-[(2R,4R,5R)-5-(Aminomethyl)-4-hydroxyoxolan-2-yl]-5-methylpyrimidine-2,4-dione	Nucleosides, nucleotides, and analogues	3.3135	0.0008085	-0.59	1.1632	-0.6705	2.2589	1.4694	1.1013	1.7048	1.3994	-0.6126	-0.6207	2.2022	-0.6124	1.9879	-0.524	-0.6123	-0.4394	1.0503	-0.505	-0.5968	-0.6403	-0.7698	-0.5064	-0.566	-0.6705	-0.4886	-0.5742	-0.6682	-0.5516	-0.5684	-0.6136	-0.4287	-0.5599	-0.5779	-0.3695
pos_826	2'-O-Methyladenosine	Nucleosides, nucleotides, and analogues	3.3286	1.25E-05	0.504	1.3083	0.6626	-0.3928	0.829	0.972	0.4044	0.5929	0.511	0.1404	0.5468	0.7776	1.9507	1.2035	0.6895	0.7072	0.4389	-0.5783	0.156	-0.2197	0.9643	-0.4963	-0.4263	0.3567	-0.4084	-0.6444	-1.1111	-2.4009	-0.3503	-2.4946	-1.028	-1.4769	-1.1653	-0.5226
pos_346	1-[(2S,5S)-3,4-Dihydroxy-5-(hydroxymethyl)oxolan-2-yl]-1,3-diazinane-2,4-dione	Nucleosides, nucleotides, and analogues	4.7367	3.26E-07	-0.397	1.1061	-0.0846	-1.5506	-1.5935	-1.54	-0.9457	-1.4346	-1.4142	-0.6171	0.5097	-1.4526	-0.4738	-1.3713	-1.4525	-0.0429	-0.0414	0.2543	-0.0065	0.7991	0.106	0.8369	0.7992	1.0575	0.8188	0.7233	0.511	0.6296	0.655	0.8607	1.8069	1.0617	1.0373	0.8454
pos_1997	3-Deoxyestrone	Lipids and lipid-like molecules/Class��Steroids and steroid derivatives	2.5872	0.03281	0.5978	0.8804	1.6728	1.2151	0.7312	0.6244	-1.2979	-1.2949	1.0982	1.2602	0.9833	-1.0717	-0.178	-1.243	1.2368	0.9254	0.9157	-0.9216	1.1412	0.4932	-0.4075	-1.0773	-0.5118	0.6228	-1.2911	-1.2808	0.3953	-1.2638	-1.0633	-1.3104	0.1705	-1.1063	0.1912	0.1637
pos_3697	Deoxycholic acid 3-glucuronide	Lipids and lipid-like molecules/Class��Steroids and steroid derivatives	2.8442	0.01165	1.6799	0.4581	1.0316	-0.7759	-0.2754	1.1916	0.2285	0.2102	1.7926	-1.0828	1.4016	-0.4312	-0.9707	0.4795	1.6349	0.6139	0.9456	-0.9831	0.2268	1.2453	1.1384	-0.9843	-1.0356	0.3277	-1.0545	-1.0427	-1.1236	-0.7996	-0.8722	-1.0766	-0.9174	-0.9407	-0.916	0.6762
pos_600	Cervonoyl ethanolamide	Lipids and lipid-like molecules	2.9164	0.04965	0.7279	0.3899	0.087	-0.4055	1.5871	-1.6525	0.6315	0.5975	1.2559	1.5597	0.7141	0.2955	1.1901	-0.5041	-1.6887	0.6331	0.0412	0.2128	-1.7945	-1.192	0.9585	1.1203	-1.7094	0.1827	-0.1824	-1.6351	0.0369	-0.409	-0.251	-0.307	0.493	-1.7771	0.5456	0.248
neg_4072	Melibiitol	Lipids and lipid-like molecules	3.7922	0.001644	-1.7474	-1.8082	-0.6188	-1.8533	-1.814	-0.7982	-0.0964	-0.0553	-1.2621	-1.7768	-0.3826	0.4536	-0.2634	0.2884	0.8976	0.4051	-0.3643	2.1121	0.307	1.2816	0.6537	0.3622	0.1449	0.9342	1.1007	0.3105	0.0672	0.8571	1.0495	0.6333	1.0562	0	0.3122	-0.3861
neg_1927	1-O-alpha-D-Glucopyranosyl-D-mannitol	Lipids and lipid-like molecules	5.0474	1.46E-05	-1.1109	-1.1674	-1.1248	-1.2121	-1.1731	-1.1966	-1.1394	-0.9643	-1.1661	-1.1361	-1.1027	-0.4102	-1.0478	-1.0816	0.9539	0.6449	0.0295	2.2028	0.5201	1.3806	0.5309	0.4344	0.312	0.986	1.1839	0.779	0.3029	0.8856	1.1646	0.5421	1.1349	0.494	0.604	-0.053
neg_3754	Isobutyl 4-hydroxybenzoate	Benzenoids	2.493	0.02865	0.415	0.0742	-1.2139	-0.161	0.5219	0.5197	0.6772	0.628	0.2984	0.2619	0.3175	0.1728	1.1946	0.9706	0.5338	1.3117	-0.4493	0.2046	-1.7175	0.256	0.762	-0.1656	-0.4595	0.1182	0.2845	-3.1103	-0.1699	1.0911	-0.0422	-3.1532	0.1778	-0.3968	0.2545	-0.0068
pos_3842	(2-Naphthalenyloxy)acetic acid	Benzenoids	2.5284	3.04E-05	0.2455	0.3037	0.9132	0.3345	0.6206	0.7829	1.3601	1.2581	1.0223	0.1483	0.3855	0.6204	1.6939	2.2396	0.2161	-0.9794	-0.6209	0.3432	-1.5106	-0.0904	-1.0793	0.5627	-1.9366	-0.4982	-0.6597	-0.2957	-0.9374	-0.7626	-1.467	-1.1462	0.4855	0.2703	-0.1089	-1.7135
neg_3403	2-Amino-6-[2-[3-(3-methoxyphenyl)phenyl]ethyl]-3,6-dimethyl-5H-pyrimidin-4-one	Benzenoids	2.8044	0.007533	0.7971	-0.5149	-0.0198	-1.1122	-2.2047	-0.1751	-0.2352	-0.1689	-1.0196	-2.1534	-0.0626	0.7883	-2.0308	0.4225	0.3587	0.7488	1.1269	-2.0737	0.563	-0.3511	-0.4424	-0.1171	1.5296	0.4499	0.0777	0.2783	-0.0047	0.6074	0.7408	0.3213	0.1871	1.454	1.3171	0.9177
pos_4084	Meclofenoxate	Benzenoids	2.9643	0.003046	-0.0036	-0.4291	-1.6215	-1.671	-1.7188	-1.3849	-0.201	-0.5846	-1.4493	-1.5705	0.2261	0.0659	1.0596	0.1734	-0.723	0.0151	0.4027	1.1703	0.4168	-0.2512	-0.7705	1.6522	1.1361	-0.1121	0.4062	0.7524	-1.3665	0.8428	0.9797	0.3808	1.6438	1.1906	0.5964	0.7466
neg_3253	Racemethorphan	Alkaloids and derivatives	2.7248	0.01548	0.7796	-0.2157	-0.0357	-1.5141	-2.5216	-0.5452	0.0276	0.0002	-0.6218	-2.477	-0.1128	0.8479	-2.3703	0.193	0.4383	0.7682	1.1078	-0.6366	0.3072	-1.0183	-0.1877	-0.2304	1.2439	0.4887	0.2462	0.2235	0.343	0.6429	0.6861	0.4496	0.4387	1.1049	1.1907	0.9591
pos_3540	Pumiliotoxin A	Alkaloids and derivatives	2.7622	0.006583	0.0786	-0.4213	-0.553	-0.4532	-1.294	0.1204	-0.3358	-0.3064	-0.3856	-0.5551	0.0042	0.6641	-2.7076	0.2046	-0.0106	0.3711	0.6605	-2.7218	1.2798	0.8772	0.0535	-1.0724	1.2035	0.0841	0.8648	1.4708	-0.1443	0.3246	0.6761	0.1749	-1.3802	1.4707	0.8426	0.9152
pos_4122	10-Hydroxycamptothecin	Alkaloids and derivatives	2.7776	0.003413	-3.3878	-0.2688	-1.6917	-0.2847	-0.4658	-0.9594	-0.5234	-0.209	0.5136	-0.5311	-0.2448	-0.8435	-1.0936	-1.3216	0.539	1.0285	1.0587	0.5261	0.3208	0.7483	-0.1377	1.0411	1.1048	-0.5588	-0.1329	0.245	0.4703	0.7967	0.1504	-0.5251	0.9123	1.435	1.092	1.1969
